# Supplementary material for: Rhinovirus-induced epithelial RIG-I inflammasome suppresses antiviral immunity and promotes inflammation in asthma and COVID-19
Source: Nat Commun. 2023 Apr 22;14:2329. doi: 10.1038/s41467-023-37470-4 (PMC10122208; doi:10.1038/s41467-023-37470-4)
Supplement: Supplementary file 3 — Source Data [file 41467_2023_37470_MOESM3_ESM.zip]

Archive with 2 entries (2 files):
- Source Data.xlsx
- Western blots uncropped.pdf
