# Supplementary material for: Rhinovirus-induced epithelial RIG-I inflammasome suppresses antiviral immunity and promotes inflammation in asthma and COVID-19
Source: Nat Commun. 2023 Apr 22;14:2329. doi: 10.1038/s41467-023-37470-4 (PMC10122208; doi:10.1038/s41467-023-37470-4)
Supplement: Supplementary file 3 — Source Data [file 41467_2023_37470_MOESM3_ESM.zip › Source Data.xlsx]

## Sheet: Figure 1b
Figure 1b
Data presented: in vivo experimental RV-A16 infection in humans
	Immune response_Antigen presentation	Inflammation_Interferon signaling	Inflammation_Neutrophil activation	Inflammation_Innate inflammatory response	Innate Immune response to RNA viral infection	Inflammasome
-log10pvalue	21.21	16.1	10.12	8.143	7.743	2.572
	Immune response_Antigen presentation	Inflammation_Interferon signaling	Inflammation_Neutrophil activation	Inflammation_Innate inflammatory response	Innate Immune response to RNA viral infection	Inflammasome
ratio of pathway coverage	0.510288	0.6	0.427907	0.422222	0.511905	0.347458

## Sheet: Figure 1c
Figure 1c
Data presented: in vivo experimental RV-A16 infection in humans
Control		-log10pvalue				Asthma		-log10pvalue
Gene name	log2FC	not significant	significant	significant inflammasome		Gene name	log2FC	not significant	significant	significant inflammasome
PPP2R1B	4.32454e-05	0.000261982				SRPX2	0.980714		9.61041
ZNF804A	0.000172991	0.000379652				STXBP1	-0.434415		7.62977
ABCA9	-0.00016043	0.000419134				KLF12	-0.470097		6.99544
CLN8	0.00012212	0.000458994				HSD17B13	-0.99497		6.91673
RPSAP58	-0.000196272	0.000466991				CORO2B	-0.683328		6.90274
PSMD13	-0.000171266	0.000505936				SLIT2	-0.637613		6.88369
TPM4	0.000155215	0.000606093				ARL13B	-0.475017		6.71688
PART1	-0.000258217	0.000623089				MAOB	-0.798081		6.70176
OR12D3	0.000599214	0.000635726				IFI44L	2.75139		6.61182
ZNF70	-0.000162908	0.000657129				XKRX	0.452799		6.6108
TAC1	0.000191129	0.000691986				IFI6	1.81521		6.60764
POLR3K	-0.000202048	0.000714324				ARHGEF26	-0.586071		6.53898
DPY19L2P4	-0.000384939	0.000820679				PROS1	-0.9929		6.50219
ZNF384	-0.000166817	0.000884293				C6	-0.734848		6.42654
FLRT3	-0.000652933	0.000893501				MUC4	0.543016		6.3218
TIA1	-0.000310192	0.000915712				SNTB1	-0.407989		6.29357
GDPGP1	-0.000353593	0.000929285				KCTD12	-0.359229		6.27568
PIGC	-0.000293767	0.000936599				XAF1	1.66177		6.207
PARD3	-0.000290962	0.00104588				DTL	0.460611		6.15068
FUT3	0.000443219	0.00106683				IFI27	1.63453		6.12197
SLC16A6	-0.000793506	0.00107585				IFITM1	2.26655		6.04895
MIR133B	-0.000346187	0.00115213				TOX	-0.346082		6.03751
LRRC37B	-0.000448643	0.00121122				CLDN8	-0.851998		5.92687
RPL26L1	0.000339232	0.0012177				ECI2	-0.607321		5.84657
APC	0.000334553	0.00122173				PRDX6	-0.29058		5.81709
CSNK2A3	0.000265941	0.00125118				PROS1	-0.827313		5.8047
AADAC	-0.000748724	0.00133241				IGFBP5	-0.508221		5.79575
SRP19	0.00035305	0.00134482				LEF1	-0.414808		5.78564
MMP9	-0.000900951	0.001486				ZC3H6	-0.523777		5.77409
NHLRC1	0.000442467	0.00150824				FMOD	-0.514236		5.74256
GRHL1	-0.000545844	0.00153409				IFI44	1.78486		5.73012
SNTN	-0.000868679	0.00161487				IFITM3	1.49792		5.68868
BCL2	-0.000497239	0.00167823				PIEZO2	-0.761734		5.66986
SHISA4	-0.000372207	0.00168714				GYG2	-0.349206		5.57049
MRPL1	-0.000525463	0.0017639				ANLN	0.638568		5.56603
IMP3	0.000333367	0.00188706				OXTR	-0.697407		5.5403
ZNF704	-0.000778703	0.00194139				BNIP3	-0.48795		5.53589
FOXN3-AS2	-0.000629761	0.00194457				A4GALT	0.393175		5.53295
SNRNP48	-0.000624834	0.00205225				CCNA1	0.820676		5.49844
PRLH	0.000441263	0.00212081				SIAH3	-0.59035		5.49185
TTLL1	0.000866114	0.00217636				LYPD2	0.510756		5.48574
SLX4IP	0.000846143	0.00223422				SEC14L3	-0.689215		5.4632
CAPZA3	0.000634713	0.00225327				CMYA5	0.512782		5.46063
SNAPC5	-0.000733713	0.00229658				GPM6B	-0.524539		5.46047
BRMS1	0.000689794	0.00231099				RPS6KA6	-0.44963		5.44027
OR56B4	0.000847436	0.00236092				FUNDC2	-0.302113		5.43045
MTX1	-0.000856612	0.00239032				CDC14A	-0.553865		5.40739
TEX36	-0.000706605	0.00250772				HERC6	1.79824		5.40652
LINC01260	-0.000772306	0.00252812				PDE4DIP	-0.377795		5.40124
DOK3	0.0007733	0.00259883				CHAD	-0.617627		5.36606
DHX30	0.000640131	0.00262041				RAB3B	-0.733519		5.36046
SPIC	0.00147739	0.00274807				PPP4R4	-0.689568		5.34487
PTPN7	0.000921711	0.00276559				KRT7	0.511344		5.29253
TSPAN15	-0.00102975	0.00276932				SLC51A	0.516133		5.25925
FLYWCH2	0.000912621	0.00286491				HIST1H3F	0.548119		5.22616
CMTM8	0.0012024	0.00288451				GABRP	0.530139		5.22563
SH3TC2	0.00121185	0.00292143				C14orf132	-0.437309		5.22093
CYP2C8	-0.00180766	0.00295831				B4GALT5	0.427689		5.21971
ADCY7	0.0014298	0.00299202				RASSF10	-0.273944		5.17539
NUP214	-0.000680405	0.002993				MX1	1.79778		5.17258
RPL27A	0.00065337	0.00299753				RGS22	-0.526084		5.16092
OR4X1	0.00107622	0.0030808				TRAK2	-0.3092		5.15384
MCPH1-AS1	-0.000869602	0.0030953				FGF14	-0.585905		5.13357
NFE2	0.00116948	0.00309792				BST2	1.52131		5.13192
NT5DC2	0.00126763	0.00313493				IKZF2	0.251898		5.12213
AVEN	-0.000847071	0.00313651				PRPF8	-0.249043		5.11942
MAPKAPK5-AS1	0.000830032	0.0032582				PTGR2	-0.323856		5.11257
MFNG	-0.0018737	0.00334996				GABRE	0.576112		5.10362
C11orf65	-0.00120173	0.00337545				EFNB3	-0.381505		5.07876
PMCHL1	0.00117481	0.00337917				IRF9	0.576947		5.06894
NLRP4	-0.0010506	0.00342502				PARP9	1.29548		5.04101
CTNNBL1	0.00115645	0.00346486				TSPYL2	-0.280297		5.03656
NR5A2	-0.00104503	0.0034814				OAS2	1.44133		5.01479
ECRP	0.00156227	0.00348693				ITM2A	-0.455119		5.00843
RMDN3	-0.00147233	0.00357424				PLEKHG1	0.657504		4.99004
OAZ3	-0.000959705	0.0036245				FHOD3	-0.519995		4.96899
ANGPTL6	-0.000792546	0.00370001				CA12	0.493419		4.93702
ERG28	-0.00108706	0.00375866				TNC	0.867713		4.9262
DUOX2	-0.00677134	0.00379307				STAT1	1.26203		4.91498
SLC12A4	-0.000837414	0.00380625				LOC339803	0.319609		4.91368
OR2AK2	0.000771109	0.00382244				ENPP5	-0.52506		4.91102
HEXA	0.00178109	0.00388932				OAS1	1.54613		4.90468
PRH2	0.00142816	0.00390935				NRXN3	-0.489049		4.89582
TLCD1	0.00155951	0.00401588				ASTN2	-0.415799		4.8893
ABCC12	0.000881842	0.00402704				MTURN	-0.488861		4.87969
GK2	0.00125449	0.00412067				MDK	0.430744		4.87008
PERP	-0.00116417	0.00417004				PTN	0.361019		4.86902
UBXN6	-0.000960301	0.00419245				TMPRSS4	0.478965		4.86626
BMP3	0.00182004	0.00423116				LY6E	0.81794		4.83379
DSP	-0.00108297	0.00424876				MX2	2.04971		4.8192
ACYP1	-0.00132523	0.00435511				LRRC63	-0.505145		4.81228
KDM5B	0.000989945	0.00437644				CDC20B	0.719096		4.8015
SNX8	-0.00102377	0.00440463				PGRMC1	-0.329019		4.79417
MIR412	-0.00106577	0.00444286				FUT3	0.478781		4.76726
PARP3	0.00145492	0.00463325				FAM13C	-0.549756		4.7653
KDM4D	0.00160317	0.00466088				ASIC1	-0.407396		4.76071
LHX5	0.00151137	0.00466557				FMN2	-0.416882		4.73737
LIN52	-0.00159601	0.00471824				WEE1	-0.303231		4.73697
RBMS3	0.00176877	0.00483246				USP51	-0.327525		4.73497
ALAS2	0.00503014	0.00489495				IFIT1	2.16479		4.73341
PPIE	0.00168254	0.00493008				GXYLT2	-0.628227		4.72329
CYC1	-0.0013546	0.00493496				BMERB1	-0.389997		4.72223
CST1	-0.00597647	0.00494301				FABP6	-0.486311		4.71949
CSN3	-0.00197486	0.00494484				PLSCR1	1.12391		4.69898
RAB3D	0.0014019	0.00499284				DYNC2H1	-0.588091		4.69354
ASCL1	0.00133998	0.00502978				F8	-0.387805		4.68256
MANF	-0.00150004	0.00515923				GCNT3	0.625827		4.67737
PNPLA6	0.00218539	0.00519422				MRE11	-0.357738		4.65922
CNN1	-0.0017552	0.00520903				PLAAT2	1.01989		4.64771
PRKAG2	0.0012125	0.0052297				ZNF483	-0.515537		4.63705
APOF	0.00182558	0.00530473				PDE10A	0.406139		4.6234
FGD5	-0.00292901	0.00531226				CHST10	-0.311807		4.61476
LRIG2	-0.00144154	0.0053477				HIST1H3H	0.480156		4.61129
TBCEL	-0.00154458	0.00551981				CCDC173	-0.514138		4.60428
HECW1-IT1	-0.00184147	0.00574425				KDM1B	-0.299086		4.59688
VTI1A	0.00161154	0.0058052				SSBP2	-0.377162		4.59658
TMEM203	-0.00115503	0.0058555				SKIV2L	0.969597		4.59605
BTAF1	-0.00198974	0.00606559				CLDN16	-0.506637		4.59327
KIF15	-0.00174186	0.00609308				WDHD1	-0.320278		4.59063
TP53I11	0.00144804	0.00612591				EPDR1	-0.283899		4.59023
MIPEP	0.00236576	0.006131				ACADM	-0.401734		4.56111
PABPC4	0.00190969	0.00618203				PIP5K1B	-0.35949		4.54721
FKTN	-0.00186156	0.00624111				DDX60	1.41443		4.54188
LRP2	-0.00224332	0.00628639				RANBP2	-0.241267		4.52845
SLC39A13	0.00152921	0.00638168				ANKRD36C	0.801019		4.52016
TPT1-AS1	0.00172762	0.00649286				MAP1B	-0.508058		4.51584
ATP10B	-0.00576156	0.00656975				CHN2	-0.340438		4.49888
NAPB	-0.00153012	0.00660179				WIPF3	-0.35807		4.49709
RAD21L1	-0.00172661	0.00681148				PRSS8	0.337056		4.4876
ANPEP	0.00500031	0.00686356				PARP14	1.13109		4.4864
SYVN1	0.00170806	0.00688842				TRIM22	1.02773		4.4863
SPC25	0.00151888	0.00701752				EIF4B	-0.452721		4.48265
SCARNA8	0.0033187	0.00715189				CBX7	-0.416607		4.47855
CASC2	0.00282594	0.00719328				KCNJ16	-0.820587		4.47279
MIR320C1	-0.002867	0.00739531				KLHL7	-0.298098		4.45389
MIR29B1	0.00179144	0.00767846				FAM227B	-0.526125		4.45175
ZNF646	0.00156967	0.00772133				RADX	-0.453404		4.45144
CNNM2	-0.00218966	0.00772185				NARS2	-0.263224		4.43964
KIF3B	0.00246277	0.00772649				PLEKHB1	-0.474899		4.43348
OR8H1	-0.00240098	0.00773542				SPOCK3	-0.390598		4.43323
HTR3B	-0.00220667	0.0077621				UBE2L6	0.860585		4.42651
RTL5	-0.00165204	0.00778001				KCNMB2	-0.448254		4.42592
ZNF714	0.00181401	0.00778184				EIF3L	-0.335856		4.4253
SLCO1B3	-0.00425562	0.00787498				PPP1R36	-0.542671		4.4243
FASTKD1	0.00203069	0.00790066				ZNF91	-0.365718		4.42388
ZNF34	0.00181846	0.00796397				ARFGEF3	-0.346205		4.41391
ZNF407	0.00228285	0.00806007				ESRRG	-0.326893		4.39872
PTCD3	0.00211594	0.00806984				RPS6KA5	-0.427734		4.3974
IL18R1	-0.00422372	0.00822448				NELL2	-0.555925		4.3955
AHI1	0.00274929	0.00834436				TGFBR3	-0.360413		4.38586
ABCD1	-0.00376493	0.00839435				DYNC2H1	-0.602288		4.38237
MRPL34	-0.00202304	0.0084099				SDHC	-0.281581		4.37528
SATB2	-0.00215761	0.00845509				PPP3CB	-0.240045		4.3747
EGFL6	-0.00246556	0.00845916				FUT2	0.597577		4.36485
MRPS9	-0.00166194	0.00854037				FER	-0.282053		4.34659
PPHLN1	0.00199858	0.00860207				MELK	0.312732		4.33455
DDX41	0.00154599	0.0086487				PIEZO2	-0.569093		4.33355
BCDIN3D	-0.00235016	0.00865071				SHISA2	0.272589		4.32441
SAMD15	0.00345959	0.00872081				NPBWR1	-0.311169		4.31935
AGPAT2	0.00284362	0.00873903				ZNF473	-0.264759		4.3157
GAA	-0.00381828	0.00880787				PATL2	0.495398		4.30543
ZAP70	-0.00296406	0.00881901				HHLA2	-0.586348		4.29515
CNTRL	0.00242159	0.00898274				C11orf88	-0.393844		4.29085
IQCG	-0.00326126	0.009064				FAM184A	-0.357167		4.29085
ZFP69	-0.00224506	0.00910374				SAV1	-0.275176		4.28332
METTL8	-0.00377963	0.00913418				OAS3	1.54433		4.28183
SIRPG	0.00343062	0.00915117				PLK4	0.549704		4.2781
OSCAR	0.00288671	0.00925213				CYP2C18	0.387091		4.2705
FARP1	0.00234248	0.00933705				ADH6	-0.407203		4.2669
ZNF71	0.00203971	0.00935129				VRK1	-0.303645		4.26396
ACACA	0.00247516	0.00935254				RNF213	0.986281		4.26384
SNRPD2	0.00240938	0.00937019				PDE8B	-0.393518		4.26268
SCPEP1	0.00304401	0.00939227				IFIT3	1.81597		4.26027
ADAMTS9	-0.00288542	0.00942672				ATP10B	0.930943		4.25364
TMED9	-0.00319558	0.00949685				CTNNAL1	-0.458332		4.25346
JADE3	0.00246112	0.00954632				CMBL	-0.42868		4.25113
SCN1A	0.00234263	0.00957671				DDAH1	-0.325292		4.24847
DHCR24	0.00276781	0.00960262				ZCWPW1	-0.321831		4.24816
OOSP2	-0.00243812	0.00961643				ATP1B1	0.27983		4.24713
GLIPR1L2	-0.00463181	0.00969147				MINDY3	-0.292139		4.24093
ISL1	0.00344673	0.0097476				PIEZO2	-0.609752		4.24084
HTATSF1P2	0.00272147	0.00975272				RETREG1	-0.510639		4.22499
ZNF593	0.00196852	0.0097829				MUC1	0.472816		4.2221
SEMA7A	0.00514394	0.00978304				RNF180	-0.322318		4.21671
DSCR8	-0.00216891	0.00978601				TAP2	1.14203		4.21374
HSPB11	-0.00363851	0.00981002				PAQR3	-0.241916		4.20707
SLC24A1	-0.00280995	0.0099071				PSME2	0.773166		4.2017
CD28	0.00546317	0.00991359				ASS1	0.635943		4.19725
SVIL	0.00312814	0.00991462				ABCD2	-0.472448		4.19634
LINC01555	0.00240918	0.00992508				DCDC2	-0.348573		4.1936
RBM46	0.00279811	0.00993704				UBL3	-0.291524		4.19359
SPECC1	-0.00204534	0.00999887				WFS1	-0.394586		4.18805
OR7E18P	0.00246872	0.0100504				SLC49A4	-0.249879		4.1864
MBTD1	0.00305597	0.0100646				EPM2AIP1	-0.30899		4.18635
C2CD4B	0.0025292	0.0101567				ANKRD31	-0.345325		4.18588
SSRP1	-0.00214301	0.0101865				MSLN	0.402543		4.18377
C9orf24	-0.00431127	0.0102728				ID1	0.586906		4.18348
CCDC148-AS1	-0.00753484	0.0102926				STIL	0.3787		4.17708
BSN	0.0025743	0.010349				BICC1	-0.485114		4.17416
C1orf194	-0.00414262	0.0104078				CDH3	0.425611		4.17094
CHST9	-0.00432848	0.010426				JPT1	0.461579		4.16971
MED22	-0.00276399	0.0104606				EPSTI1	1.51657		4.16881
AMOTL1	-0.00306809	0.0105585				SERPINB5	0.416094		4.16611
IL13RA2	0.00275327	0.0106174				ZNF382	-0.456216		4.16515
POMGNT2	0.00263724	0.0106669				OSBPL6	-0.489017		4.1614
SLC35D1	-0.00337107	0.0106735				PIGK	-0.352795		4.15638
TP53TG1	-0.00418763	0.010743				TTLL7	-0.428255		4.15358
CIAPIN1	0.00431055	0.0107462				ATF7IP2	-0.387506		4.14475
GPR156	0.00495025	0.01084				PKD2	-0.335391		4.13566
PACRG	0.00462572	0.0109558				SNORA71C	0.659044		4.135
UHRF1	-0.00320736	0.0110084				C11orf54	-0.270544		4.12416
ATXN7L1	0.00370754	0.0110194				NDNF	-0.5917		4.11944
OR4A47	-0.00334068	0.0110229				NIPSNAP2	-0.306989		4.11495
FEN1	-0.00225552	0.0110742				OR52H1	0.514329		4.11484
ELF5	-0.00442836	0.0111288				OSBPL3	-0.334376		4.10135
ZDHHC24	0.00324368	0.0111688				ST6GALNAC2	-0.421629		4.09338
RAD9B	-0.00286348	0.0112254				CCDC54	-0.220341		4.09103
MMP28	0.00317434	0.011246				TAF1B	-0.280842		4.08973
ABI2	0.00381437	0.0112666				CFH	0.669258		4.087
KAT7	-0.00313641	0.0112883				RNF122	0.553279		4.07953
ADCK2	0.00339182	0.0113355				VGLL3	-0.46163		4.07908
EPHX3	-0.00328321	0.0113587				LRRIQ3	-0.555143		4.07626
HNMT	0.00351231	0.0113844				MISP	0.366357		4.06533
TIGIT	-0.00467126	0.0114888				HIPK3	-0.217148		4.05871
RNVU1-19	0.0051245	0.011516				PXDN	0.401826		4.05158
TXNDC16	0.00396114	0.0116178				ZNF33A	-0.287519		4.04499
CYB5R1	-0.00487923	0.0116337				EIF4B	-0.320433		4.04236
SASH1	0.00282354	0.0116633				SLFN5	0.620407		4.04198
TCTN1	-0.00383566	0.0116656				MYO9A	-0.238697		4.04197
PNKD	0.00242552	0.0117011				PTCH1	-0.276635		4.03998
SPOCD1	0.00360678	0.0117489				DKK1	0.726226		4.03953
ARID3B	-0.00337114	0.0118017				S100A6	0.240175		4.03447
SV2A	-0.00335923	0.0118093				SLC23A1	-0.562336		4.03282
SNORD116-1	-0.00818544	0.0118169				TMEM245	-0.285755		4.0234
GDAP1	0.00330758	0.0118226				RFESD	-0.353864		4.01954
PEX14	-0.0027761	0.0118335				ZNF704	-0.405184		4.01267
KCNQ3	-0.00313821	0.0118982				FAM172A	-0.419712		4.01243
RFT1	0.00300075	0.0120092				DHX58	0.704462		4.01061
RNPEP	-0.00398105	0.0120376				DDX58	1.47047			4.00943
RUBCN	-0.00734233	0.0120397				CYP2U1	-0.317364		4.00562
TRIOBP	-0.0032038	0.0120474				AGRN	0.341281		4.00087
TARSL2	-0.00349064	0.0120493				SAMD9L	1.29221		3.99225
OR4A47	0.00361229	0.0120814				CDNF	-0.512473		3.98979
ANKRD20A8P	0.00798921	0.0121396				S100P	0.459661		3.98127
L3HYPDH	0.00322864	0.0121714				CDR1	-0.854985		3.97968
LINC01152	-0.0034689	0.0121726				USP30	-0.259671		3.97498
R3HDM2	-0.00246564	0.012191				SAMD9	1.33758		3.97392
BPIFA2	-0.00371568	0.0122552				ADGRF1	0.390229		3.96547
ECHS1	-0.00407109	0.0122781				RAB6B	-0.336365		3.96146
PNMA1	0.00377782	0.012324				UBQLNL	0.28547		3.95437
C12orf45	0.00350394	0.012336				SYT5	0.35734		3.95356
FOXA3	0.00401118	0.0124704				TMEM47	-0.456764		3.94534
CORO2B	-0.00536394	0.0124806				PCDHB1	-0.465997		3.94398
SULT6B1	0.00284972	0.0125079				RACGAP1	0.252373		3.94371
POU3F4	-0.0033758	0.0125158				SLC25A36	-0.409077		3.94342
AFG1L	-0.00466038	0.0126082				MPDZ	-0.429841		3.93822
SEPTIN4	0.00447658	0.0126542				ARHGAP42	-0.328047		3.93681
PLAC8	-0.003696	0.0126625				DENND5B	-0.262286		3.93674
MMAB	0.00397716	0.0126973				STEAP3	-0.312417		3.92869
TERB1	0.00334594	0.0127436				UBA7	0.377047		3.92282
PADI4	0.00335111	0.0127555				IFI35	1.1135		3.92248
C1orf54	-0.00331979	0.012784				CDON	-0.460143		3.92126
ANKRD26	-0.0053874	0.0128314				PNRC1	-0.258945		3.91227
ZNF141	-0.00343384	0.0128914				SECISBP2L	-0.215271		3.90888
MS4A3	-0.00342036	0.0130311				PDGFA	-0.382044		3.90887
TSGA10	0.00554422	0.0130513				SCP2	-0.255996		3.90702
NPY1R	0.00365182	0.0131318				DTX3L	0.849873		3.89932
NIT2	-0.00362102	0.0131569				CFB	1.17651		3.88382
OXSM	-0.00444793	0.0132047				TIMM10B	-0.245822		3.88347
PDCD2L	0.00368953	0.0132156				IGSF10	-0.437053		3.87948
XKR4	-0.00346329	0.0132626				C1orf87	-0.408361		3.87524
RPS10P7	0.00399542	0.0133754				TP53INP1	-0.295521		3.87506
OBP2B	0.00428458	0.0135363				ACADL	-0.351283		3.87465
STARD7-AS1	0.00587514	0.0135493				PRUNE2	-0.471515		3.85318
SNORD116-15	0.00595389	0.0135923				PAIP2B	-0.470584		3.85005
ATP13A2	-0.00439385	0.0136226				LAMP3	1.13565		3.84935
RPUSD1	0.00339949	0.0138272				SAT1	0.436378		3.84902
LGALS3	0.00307751	0.0138664				CFAP299	-0.478424		3.84266
LIN9	-0.00482713	0.0138768				RFC3	-0.265139		3.83872
SLC2A4RG	-0.0035182	0.0139299				CREBL2	-0.240763		3.83552
ATP6V0E2	-0.00357318	0.0140311				CFAP221	-0.414776		3.83196
MBTPS1	0.00386126	0.0140746				BTN3A2	0.644582		3.83147
HMGN1	-0.00315653	0.0143299				GATM	-0.483299		3.82582
DST	0.00609367	0.0143736				IDO1	2.77682		3.82514
NDUFB7	-0.00310212	0.0143762				EPB41L2	-0.350813		3.82491
VTCN1	-0.00561036	0.0144209				DNAJC6	-0.299065		3.82068
CFAP36	0.00616815	0.0144254				ALKBH5	-0.236306		3.81935
KRTAP19-3	0.00546102	0.0144341				LRRC49	-0.466194		3.81705
SDHD	0.00282401	0.0144445				TCEA2	-0.299913		3.81661
MROH8	0.00515181	0.0144543				LPCAT4	0.321203		3.81203
ATXN3L	-0.00344969	0.0145256				RNF213	0.906091		3.80428
MICAL1	0.00659803	0.0145368				HSDL2	-0.303524		3.80248
HACE1	-0.00430075	0.0145963				TTC39A	-0.295384		3.79799
ZDHHC15	0.00526183	0.0145985				CCDC112	-0.315277		3.79521
PRPF38B	0.00335893	0.014671				KCNN3	-0.274101		3.78738
ABCB4	-0.00355728	0.0146739				TRPC1	-0.452766		3.78467
UHRF2	0.00282539	0.0147358				PALMD	-0.390285		3.77176
GSTM1	0.00694986	0.0147615				CLGN	-0.3716		3.77157
C1orf109	0.00311971	0.0149656				HDGFL3	-0.214587		3.76646
KCNQ2	-0.00400108	0.015013				EIF2AK2	0.778158		3.76578
KCTD7	-0.00490211	0.0150633				NDUFAF3	-0.228341		3.76339
MT1A	-0.00439938	0.0150759				PON3	-0.470556		3.76008
RAG1	-0.00391719	0.0150827				RAB3IP	-0.232233		3.75911
B4GALT7	-0.00265666	0.0152534				C10orf67	-0.454449		3.75628
LOC105372733	-0.00636904	0.0152969				C8orf37	-0.407016		3.75338
IFNA2	0.00528224	0.0153192				POLI	-0.332335		3.75251
TTC39C	0.00490775	0.0153668				ALDH3A2	-0.340314		3.74784
ORMDL1	-0.00455729	0.0154365				SLC41A1	-0.274032		3.7469
SNHG29	0.0033643	0.0154789				CFAP61	-0.372514		3.74624
TTPA	-0.00422403	0.015681				KTN1	-0.247297		3.74408
NLRP14	0.0050855	0.0158417				TACSTD2	0.26608		3.73326
C2orf73	0.00903921	0.0158618				EFHC2	-0.432849		3.73022
HPSE2	0.00445357	0.0160321				B3GNT3	0.363081		3.72916
SDC4	0.00494743	0.0160779				IL20RB	0.42336		3.72781
RNU5E-1	0.0137132	0.0160864				TRDMT1	-0.305553		3.72708
ADH1C	0.0105065	0.0161751				NEDD4L	-0.276652		3.72469
IL21R	0.00541031	0.0162309				MTNR1A	0.715403		3.72298
CFAP298	0.00512697	0.0163821				ABHD10	-0.274692		3.71655
OR4D10	0.00411356	0.0163871				NRSN2	-0.282916		3.71344
KRTAP13-2	0.00401458	0.0164469				KLHL32	-0.436627		3.71074
RNF168	0.00424452	0.0164506				ZRANB1	-0.229832		3.70997
SCG2	0.00388001	0.0164763				KCTD18	-0.259582		3.70759
TNC	0.011935	0.0165527				CTPS2	-0.240732		3.70513
PUM2	-0.00416235	0.0165572				RCAN3	-0.263635		3.70188
RPL13AP6	0.00477054	0.0165619				FCN3	-0.30502		3.70009
SIGLEC12	-0.00563307	0.0166433				POMGNT2	-0.237121		3.6952
ARMCX3	0.00557889	0.0167117				AADAT	-0.458302		3.68971
KU-MEL-3	-0.00459143	0.0167207				FRY	-0.287802		3.68883
DDC	-0.0036629	0.0168693				PCDHA2	-0.243993		3.68229
DPYS	0.00365298	0.0169351				FUT6	0.327985		3.68219
MAP10	0.00466796	0.0169364				SLC9A8	0.264701		3.67837
RPL18	-0.00344905	0.0169601				SPTSSB	0.51943		3.66898
KAZN	-0.00428938	0.0171488				LAP3	0.907393		3.66616
RPL23AP32	0.00565907	0.0172281				SSPN	-0.294638		3.66408
NDUFV3	-0.00349061	0.0172704				FMO5	-0.578049		3.66267
SH2B2	-0.0049785	0.0172707				C9orf72	-0.24353		3.66192
SNORA69	0.00656921	0.0172937				ZDHHC2	-0.23543		3.65919
SLC45A4	0.0050782	0.0173455				LGALS3BP	0.448667		3.65794
OR7E14P	-0.0078289	0.0173862				RPL15	-0.263023		3.65743
ST8SIA1	-0.00422967	0.0174057				IRAK1BP1	-0.373141		3.65716
DEFB134	0.00457131	0.0174342				IKBKE	0.369256		3.65634
CCDC170	-0.00694416	0.0174662				RCC2	0.191962		3.65537
MFSD2A	0.00817672	0.0174861				PITHD1	-0.204337		3.65274
RAB19	-0.00586081	0.0174889				DDX6	-0.168689		3.64948
LINC01559	-0.00709624	0.0174913				ISLR	-0.448404		3.64933
EXT1	0.0055542	0.0175568				CFB	1.1167		3.64892
TMEM30B	-0.00521859	0.0176475				PTTG1	0.278656		3.64745
GRAP2	-0.0078194	0.0177211				KCNN4	0.25103		3.64555
MAP3K14	-0.00381254	0.0178718				SMAD2	-0.405592		3.64379
MSL1	0.00440461	0.0179379				PIGU	-0.279279		3.64095
CLCA1	0.0182309	0.0179543				ANOS1	-0.562061		3.63994
SLC41A3	0.0050987	0.0180146				CNST	-0.231567		3.63652
CYP4A11	0.00680891	0.0180649				FGFBP1	0.657881		3.62839
POP7	0.00560276	0.0181262				STAT2	0.825944		3.6274
PRTFDC1	-0.00640896	0.0181564				VMO1	0.511126		3.62478
MED26	-0.004162	0.0182065				TEX9	-0.433547		3.62249
MLLT10	-0.00413375	0.0182192				S100A8	1.05751		3.62027
TAAR9	-0.00496107	0.0183559				ETNK2	-0.266349		3.61518
CDCA5	-0.00471749	0.0184009				CDC20	0.341037		3.60985
RHOV	-0.00480493	0.0184095				TAPBP	0.419867		3.60837
SHISA6	-0.00628027	0.0184452				LRP2BP	-0.367151		3.60822
TRIM8	0.00371028	0.0184771				RAB23	-0.303818		3.60409
ZNF235	-0.00555692	0.0185177				USP18	0.990154		3.60371
CELF1	0.00397323	0.0188891				LIMA1	0.237826		3.60146
FETUB	-0.0131136	0.0189414				ISCA1	-0.271335		3.60053
FXR2	-0.00404992	0.0189646				FAIM	-0.297379		3.59769
SERINC2	-0.0046456	0.0190136				ZFYVE9	-0.273062		3.59668
PRKCA	0.00797913	0.019043				B2M	0.388066		3.59629
COG1	-0.00365942	0.0190652				PSMB10	0.459174		3.59495
TNFAIP8L1	-0.00688228	0.0191117				RBM4B	-0.240029		3.59171
ACKR4	0.00822426	0.0193305				KIZ	-0.244397		3.58967
JADE2	0.00674952	0.0194465				GNPAT	-0.231837		3.58964
SIX4	0.0059426	0.0194634				CERKL	-0.380103		3.58669
ZNF397	0.00493483	0.0195077				SLC36A4	-0.333707		3.58579
WNT5B	0.00532537	0.0195486				USP27X	-0.301821		3.58492
SMTN	-0.00596032	0.0195801				CCDC82	-0.207247		3.58426
TTL	0.00695259	0.0196271				HIBADH	-0.302531		3.58094
CRAT	-0.00604203	0.0196768				KCNA1	-0.328918		3.58041
MEF2A	0.00519648	0.0197524				NEGR1	-0.347311		3.57495
C5AR1	0.00938096	0.0197608				KATNAL1	-0.37154		3.57154
NREP	0.00857349	0.0197652				LRRCC1	-0.277041		3.57089
NCKIPSD	-0.00416405	0.0198849				PSME1	0.457463		3.56919
REEP1	0.00875947	0.0199075				HIST1H2BM	0.653132		3.56348
TFCP2	-0.00545207	0.019952				EZH1	-0.285276		3.55796
CDC25B	-0.00882294	0.0201196				CLCA4	0.564598		3.55621
KCNMB1	-0.00833459	0.0201499				ERICH6	-0.317033		3.55358
OR1S1	0.00644664	0.0201574				BRCA2	0.428158		3.55213
CFAP47	-0.00997657	0.0202481				SNX25	-0.335033		3.55133
GALNT15	0.00478637	0.0202989				NPAS3	-0.265528		3.55119
DEFB114	0.00477432	0.0203028				CMPK2	1.10327		3.54872
IFNL2	-0.0287779	0.0203086				RPL4	-0.213628		3.54667
P3H1	0.00590371	0.0203132				STRBP	-0.2957		3.54501
EDNRB	0.00602157	0.0203196				NFKBIZ	0.339765		3.54099
HMG20A	-0.00450145	0.0204382				GDA	0.475857		3.53978
AKR1C4	-0.00461854	0.0205184				THSD4	-0.383657		3.53719
EEF1AKMT2	0.00538036	0.0207625				GPAM	-0.266287		3.52851
MCPH1	-0.00523622	0.0207929				SRD5A1	-0.209449		3.5265
B4GAT1	0.00698363	0.020829				PRICKLE2	-0.316793		3.52619
DAXX	-0.0236128	0.0208689				CAPRIN2	-0.343416		3.52263
RN7SL832P	-0.00752482	0.0208723				NMBR	-0.305386		3.51557
IGFBP7	-0.00862447	0.0209776				SLC7A2	-0.436416		3.51438
PAK4	0.00409902	0.0210242				ARHGAP26	0.410031		3.51306
SLC44A2	0.00527315	0.0210377				CASD1	-0.288863		3.51096
TRIM29	-0.00450651	0.0210649				LPAR3	-0.398696		3.51081
AKAP6	0.00965366	0.0211519				NIN	-0.317102		3.50966
FOXA1	-0.00698335	0.0211916				EFCAB10	-0.425508		3.50689
THAP4	0.00456555	0.0212004				DPY19L4	-0.298763		3.5049
ZMAT5	-0.00533773	0.0212171				PCNX4	-0.225544		3.49953
PXDN	-0.00820306	0.021224				RPL5	-0.269856		3.49829
LLPH	0.0152874	0.0214372				ZNF706	-0.26268		3.49588
OR8D2	-0.00654982	0.0215118				OVOL1	0.334374		3.49367
NUCKS1	-0.00801862	0.0215967				PAPSS1	-0.23118		3.49222
LOC729603	0.00666168	0.021732				MUC20	0.299693		3.49212
UBXN10	0.00991291	0.0217662				C8orf34	-0.418148		3.49059
GPR15	-0.00832528	0.0218263				PPP1R1A	-0.243893		3.49055
BRPF3	-0.00556592	0.021899				IFI16	0.667181		3.48791
CYBC1	0.00755239	0.0219063				BHLHE41	-0.459963		3.48721
SLC43A1	-0.0046213	0.0220898				EPHX1	-0.349478		3.48507
SAGE1	0.00534392	0.0220952				ISG15	0.964317		3.48454
SNORD116-26	-0.0167429	0.0222004				CEP57	-0.260682		3.48349
VIPAS39	0.00739869	0.0223091				TRMT10A	-0.25411		3.48327
RNF39	-0.010858	0.0223093				SCN4B	-0.284824		3.47799
PXN	0.00521844	0.0223325				ZBTB4	-0.237013		3.47715
HNRNPL	0.00480608	0.0224112				IFIT2	1.98331		3.47567
KRT17P5	0.00924732	0.0224188				HEPACAM2	-0.372356		3.47256
LOC401357	-0.00654144	0.0224214				PZP	-0.46005		3.47188
TBRG1	-0.00570891	0.022514				FSD1L	-0.39464		3.46927
VSTM1	-0.00512068	0.0225438				SNX13	-0.184562		3.46846
HMCN1	-0.00537679	0.0225492				DUOX2	1.62111		3.46807
HIVEP3	-0.00820687	0.0225846				IDH2	0.322994		3.46661
LYPD3	0.00808695	0.0226357				C3	0.641558		3.4665
DNAH14	0.00869398	0.0227672				HIST1H4I	0.243432		3.46629
MGC70870	0.00874911	0.0228212				TSPAN11	-0.462692		3.46442
KCNJ5	0.00779571	0.0228433				ZNF624	-0.19007		3.46096
RADIL	0.00599999	0.0228596				ACSS3	-0.380991		3.45959
FABP2	0.00641037	0.0229228				SESN1	-0.369887		3.45922
SCFD2	-0.0057804	0.0229376				LZIC	-0.256817		3.45872
GPR137C	0.00562798	0.0229529				PPIL4	-0.233877		3.4583
PRUNE1	-0.00732078	0.0229702				LARS	-0.221284		3.45672
TMEM92	0.0093775	0.0230659				PDPK1	-0.217916		3.45533
DLG3	0.00541499	0.0230952				CA5B	-0.249353		3.45322
CARS	-0.00621199	0.0231289				ANP32E	-0.224912		3.45278
LINC00910	0.00467493	0.0231447				SPIC	0.485993		3.45238
SERAC1	0.00564829	0.023291				CXCL10	2.51579		3.45173
HTR1A	0.00666674	0.0233186				RTL5	-0.193006		3.45119
SLC10A1	-0.00583964	0.0233647				SMARCA1	-0.264433		3.4474
GNL3L	-0.00535882	0.0235382				PIK3CA	-0.235483		3.44722
PCCA	-0.00645182	0.0236046				KIAA1107	-0.395278		3.44503
RFPL1	0.00731321	0.023609				MOB1B	-0.256574		3.44358
CBY1	0.00952853	0.023614				SDHD	-0.178511		3.43762
RALGDS	0.00606707	0.0236725				RTN4RL1	-0.263991		3.43685
TATDN1	0.00771505	0.0237092				SUMF2	-0.260051		3.43677
LHFPL1	-0.0104901	0.0237566				GSDMB	0.680941		3.4359
KLHDC7B	-0.00881424	0.0238174				GSTA3	-0.470009		3.4349
SLC36A1	0.0082876	0.023855				SENP8	-0.216917		3.43472
FBXL20	-0.0069894	0.0239024				LINC00326	-0.404499		3.43067
C6orf47	0.00786399	0.0239888				TNFSF10	0.526282		3.42898
SNORA36C	-0.00859323	0.0241049				PSMB9	0.948851		3.42724
SNORD4A	0.0126372	0.0241418				FMO4	-0.330246		3.42482
TXNRD3	0.00785037	0.0242205				NAV1	0.273613		3.42168
SSTR5-AS1	-0.0260901	0.0242936				EZH2	0.351116		3.42091
ARMCX6	-0.00653504	0.0243342				ACSBG1	-0.306705		3.4158
TAS2R19	0.00842198	0.0243346				TMSB10	0.62036		3.41452
ABI3	-0.0111203	0.0243989				ANAPC16	-0.238474		3.41241
TMUB2	0.00730319	0.024423				CLDN9	-0.264852		3.41085
OLR1	0.0273144	0.0244608				LOC105372315	-0.566553		3.41071
FYB2	0.0141317	0.0245535				WDR55	0.262331		3.40905
GP1BA	-0.00642058	0.0245677				ARNTL2	0.643124		3.40894
RNF152	0.00975745	0.02461				TTC26	-0.301402		3.40807
RTL9	0.00682581	0.0247378				GSDMC	0.703767		3.40779
CHCHD5	-0.00590296	0.0248247				FANCB	-0.249186		3.40406
PSG2	-0.0103628	0.0248379				CFHR1	0.270584		3.40394
GSN-AS1	-0.00841054	0.0248502				PLAAT4	0.473112		3.40206
SENP7	0.00757237	0.0248899				DNAH5	-0.43852		3.4008
KAT8	-0.006022	0.0249024				OARD1	-0.30789		3.39739
OGDH	-0.00733576	0.0249071				TRIM14	0.38835		3.39629
OR8J1	0.00561824	0.0249234				HSPA12A	-0.218128		3.39607
TCF7L1	-0.00909427	0.0249832				CYP4X1	-0.348646		3.39605
PNMA2	-0.00752671	0.0252316				CXXC4	-0.411785		3.39253
CD300LB	0.00570568	0.0252562				PDE7A	-0.224998		3.38943
PLCB4	-0.0114751	0.0253231				UACA	-0.409664		3.38882
FSIP2	0.00865491	0.0253342				SULT1E1	-0.780496		3.38823
NMUR2	-0.00668214	0.0253869				LRRIQ1	-0.360831		3.38699
NAT14	-0.00869465	0.0253959				DDHD2	-0.287095		3.38547
TMEM115	-0.00838566	0.0254161				MPP7	-0.213339		3.38487
ISG20	0.016601	0.0254244				PSD3	-0.373146		3.38241
HLA-DOB	0.0134487	0.0255737				CNGA4	-0.44609		3.38096
IFT43	-0.00911401	0.0256497				GSTA2	-0.581852		3.38059
HIRA	-0.00871469	0.0256914				PAMR1	-0.641756		3.37934
DSCC1	0.00742844	0.0258335				FBXO39	0.246992		3.37874
ETV4	-0.00602713	0.0258365				APPL2	-0.315698		3.37837
DPY19L2	0.0123135	0.0258432				ADH5	-0.221294		3.37644
DPEP2	-0.0138173	0.025907				PEBP1	-0.225031		3.37639
SYNM	-0.00538484	0.0259734				ASF1B	0.217057		3.37511
FAM168A	-0.00749569	0.0261465				BCL2L14	0.601118		3.3744
GRK6	-0.0058748	0.0261723				SMAD2	-0.208591		3.37384
HASPIN	0.00784977	0.0262292				MAPK1	-0.158332			3.3735
MRPL11	0.0066484	0.026244				HIST1H3B	0.3962		3.37312
S100PBP	-0.00625644	0.0263483				NBEAL1	-0.31869		3.3691
FBXW2	-0.00519584	0.0263505				HOOK1	-0.370148		3.36622
TIMELESS	0.00640574	0.0263911				OR4N5	0.229221		3.36577
PPEF1	0.00745074	0.0263911				CCDC30	-0.389005		3.36201
GLRX5	0.00590985	0.0264509				TRERF1	-0.366724		3.35952
ZNF37A	0.00665389	0.0265228				PHF3	-0.201532		3.35781
RGS9	0.00607688	0.0266824				ZPBP	-0.275743		3.35465
ABCB5	0.00978721	0.0267999				IRX3	-0.298325		3.35343
DLGAP5	0.00957704	0.02682				RTP4	0.795708		3.35268
FAM229B	-0.0121269	0.0269053				ISG20	0.592362		3.35242
C15orf39	-0.0069314	0.0269207				LINC02072	0.235407		3.3517
FAT1	0.00714005	0.0269491				RGS10	0.249947		3.35149
ICE1	0.00810833	0.026986				SLC38A6	-0.251797		3.34963
ISM1	-0.007184	0.0269949				KCTD7	-0.291737		3.34943
GPRC5B	-0.0110436	0.0269953				ADAR	0.524144		3.3483
BAG2	-0.00803114	0.0270654				EFCAB2	-0.356948		3.3467
FAM205C	-0.00788026	0.027074				GALC	-0.25501		3.34652
SHARPIN	0.00552872	0.0270791				DYNLT1	0.509177		3.34516
SGPP1	0.0098171	0.0271216				SP110	0.89104		3.34071
REC114	-0.00719154	0.0272285				SPATS2L	0.538003		3.34067
EIF4ENIF1	0.0051543	0.0272944				BTN3A3	0.670207		3.33994
METTL7A	0.0120242	0.0273022				SYTL3	-0.293056		3.33953
TRMT13	-0.00656279	0.0273331				MGAM	0.396073		3.33928
CWC25	0.00567472	0.0273709				RSAD2	1.58864		3.33766
STX4	0.010069	0.0273758				ZNF70	-0.217896		3.33333
OTOGL	-0.00748722	0.0274236				ZFP28	-0.240927		3.3331
BMP8B	-0.0186606	0.0275045				TXN	0.312905			3.33088
HIST1H2BE	-0.00862338	0.0275217				APOL6	0.786029		3.33021
SNORD1B	-0.02005	0.0276808				RORC	-0.265916		3.3261
TIMP4	-0.0174974	0.0277134				SPR	-0.222203		3.32365
TUBB1	0.00727038	0.0278164				ZNF570	-0.261605		3.32209
BEND7	-0.00760514	0.02782				LRBA	-0.278133		3.31875
OR52L1	0.00667425	0.0278568				NT5DC1	-0.294446		3.31279
NCCRP1	-0.0103384	0.0280656				CCDC148	-0.384812		3.31077
LOC102724148	0.00756398	0.0280756				SNHG12	0.320286		3.30799
RHOBTB1	0.00822637	0.0281089				MUC13	1.32487		3.30562
ZNF677	0.00767828	0.0281948				KIF21A	-0.311229		3.30458
EEF1G	0.00592149	0.0281975				INPP1	0.363613		3.30428
ESCO2	-0.0114604	0.0282005				SLC27A2	-0.334772		3.29465
CHST10	0.0075974	0.0282063				GLIS3	-0.284741		3.29372
RBM42	-0.00593097	0.0283554				POU6F1	-0.178646		3.28942
OR10V1	0.010645	0.0284083				CCDC15	-0.250008		3.28686
PLCH1	-0.011045	0.028451				AQP4	-0.333784		3.28534
TMEM82	-0.00661419	0.0284566				FKBP9	-0.256647		3.28381
CPSF6	-0.00601188	0.028537				ATP8B2	-0.225817		3.2824
ELOVL2	-0.0107791	0.0285535				GDI1	-0.181526		3.27858
MCMDC2	-0.0124593	0.0285579				ARHGAP18	-0.25311		3.27718
ZNF326	-0.0089573	0.0285717				UCK1	-0.197009		3.27425
CD6	-0.00924375	0.0286534				IFI27L1	0.204043		3.27348
TLR5	0.0109194	0.0286585				BNC1	0.215434		3.27274
ALPK2	-0.00862431	0.0286876				RNF10	0.19524		3.27155
MMP13	-0.0446349	0.0287074				SELENOP	-0.385347		3.26998
LOC220077	0.00714524	0.0287691				GJB2	0.419196		3.26735
SMYD3	-0.00940932	0.0287852				TRIM31	0.863891		3.26468
DHX58	-0.019514	0.0288122				AQP5	0.434277		3.26317
CNPY4	0.0105141	0.028818				PLAC4	0.368061		3.25774
CLDN9	0.00827761	0.0288185				SP100	0.55501		3.25689
CCDC158	0.0115458	0.0289675				MLF1	-0.301572		3.25417
MOCOS	0.0102814	0.0290249				ABCA12	0.524883		3.25269
FCER2	0.0057246	0.0290311				CDC14B	-0.285728		3.24508
FAM219B	0.0136832	0.0290674				OGFR	0.239187		3.24468
FBXO25	0.00718237	0.0293203				TCN1	0.687932		3.24427
EFCAB1	0.0162256	0.0293382				PTPRM	-0.329844		3.23973
PRKAR2B	-0.00967678	0.0294174				ARSK	-0.273253		3.23835
RP9	-0.00673612	0.029432				HLF	-0.456262		3.23791
CC2D2B	0.0057932	0.0294572				ANKFN1	-0.419819		3.23468
SNORD116-25	-0.0226632	0.0295153				HCP5	0.677016		3.23235
CIB2	0.00958127	0.0295429				TMEM209	-0.177476		3.23206
OR2L8	-0.0136901	0.0295832				EPHA2	0.270545		3.22663
OR5J2	-0.00913826	0.0296133				HLA-F	0.693646		3.22557
TTC25	0.0126327	0.0296857				PRDX5	-0.409161		3.2237
FAM122B	-0.00529175	0.0297398				CEP290	-0.306377		3.22365
RIMBP3	0.00754164	0.0298494				CUL3	-0.154748		3.22237
ZNF777	-0.00607086	0.0299802				CA8	-0.31134		3.21614
QDPR	-0.007448	0.029986				PRKAB2	-0.320448		3.2143
HEY1	0.0137267	0.0300698				PEX1	-0.215989		3.21315
CD5	-0.0133274	0.0301067				MOV10	0.420566		3.21242
CAPS	0.0158682	0.0301349				LOC646903	-0.33289		3.21146
NUAK2	0.00834348	0.0301939				THRA	-0.273152		3.20991
RTL8B	-0.00823146	0.030219				DDX60L	1.1618		3.20837
GTF2F1	0.00854547	0.0303186				ADAM15	0.247956		3.20826
CCDC197	0.0066072	0.0303263				SHISA5	0.316221		3.20483
BCL11A	0.0100398	0.0304279				NOTCH2	0.32348		3.19797
ADORA2B	-0.00802817	0.030477				RALGAPA1	-0.188815		3.19781
PHEX	0.0106421	0.0304873				ZSWIM5	-0.190172		3.19555
FAM86C1	0.0108424	0.0304971				VTRNA1-3	0.317481		3.1934
PDE9A	0.0072278	0.0305516				DNAJB4	-0.352555		3.1928
RNF126P1	-0.00763362	0.0306304				CEACAM1	0.938079		3.19028
MICALL1	0.00597801	0.0306956				NLRC5	0.610714			3.19018
SENP8	-0.00718186	0.0307484				SNX29	-0.26615		3.18628
MIR199A1	0.00886029	0.0307733				RANGAP1	0.327538		3.18487
YY1AP1	0.00526767	0.0307754				UBE2T	0.25196		3.18433
SMOC2	-0.0092648	0.0307763				CNP	0.464455		3.1819
EPB41L4A	-0.0070182	0.0310335				SREBF1	0.251147		3.18166
NFIX	0.00798479	0.0311142				CFAP57	-0.353531		3.18073
CNTN3	-0.017727	0.0311299				TRIM5	0.68855		3.18015
ZBTB25	0.0102179	0.0311331				BTN3A1	0.497868		3.17997
PLXNA4	-0.00708795	0.0311797				BBS7	-0.220059		3.17941
KLF8	0.0125465	0.031307				ARMCX6	0.233891		3.17486
HIST1H3C	-0.00738457	0.0313288				WDR17	-0.422025		3.1743
CDCA8	0.00782298	0.0313781				DPY19L3	-0.324945		3.1733
NAPEPLD	-0.0115167	0.0313947				RHBDF2	0.505253		3.17321
METTL2B	0.0134579	0.0314045				DUSP5	0.665467		3.16737
USP22	-0.00793654	0.0314333				SERPINA6	-0.337379		3.16475
PRORSD1P	-0.00987344	0.0314793				NFE2L3	0.508043		3.1635
HABP2	-0.00738742	0.0314931				CLN5	-0.260015		3.16235
OR1A2	-0.0112926	0.031517				SETD2	-0.17687		3.15962
CACNG7	0.00895269	0.0315256				DSTN	-0.309085		3.15788
ART3	-0.0163799	0.0315496				RNASE1	0.567095		3.15725
DNMBP	0.00884416	0.0316312				UTP20	0.240585		3.15704
SPRYD4	0.00935486	0.0316517				MAP9	-0.288886		3.15508
OR2F1	0.00796949	0.0316674				IFITM2	0.878112		3.15456
POLR2G	-0.00947061	0.0316688				KIAA1958	-0.201531		3.15433
TRAPPC2L	0.00811676	0.0317105				IRF7	0.479764		3.1524
MCF2	0.00808108	0.0317175				CLCN3	-0.247178		3.14597
CYSLTR2	-0.0166475	0.0317267				GDPD3	0.457214		3.14586
PSG3	-0.0121964	0.031783				GULP1	-0.270213		3.14539
CHRNA5	-0.0124626	0.0318727				C16orf89	-0.373949		3.14402
TFEB	-0.0097776	0.0320641				SMC2	-0.332439		3.14015
OGFR	-0.00860473	0.0320945				GMDS	0.316075		3.13574
STIL	-0.0113081	0.0321447				CYP39A1	-0.402819		3.1347
CLRN3	0.00814706	0.0321896				KRT6B	0.905451		3.13309
OPN1SW	0.00997066	0.0322412				TTC8	-0.226302		3.13173
LGI2	0.00975469	0.0322447				NFIB	-0.306151		3.13144
MAGIX	-0.010989	0.0323217				PJA2	-0.216478		3.12858
HIST2H4A	0.00953415	0.0324053				RPL5	-0.263488		3.12778
HHEX	-0.00846456	0.0324639				AKAP9	-0.303011		3.12731
BAZ2A	0.00706072	0.0324957				GALNT14	0.226774		3.12334
MPHOSPH9	-0.00988813	0.0325122				FOXP2	-0.372599		3.12228
CAMK4	0.0128293	0.0325497				ERICH5	-0.337922		3.12127
MYLK2	0.00888675	0.0325507				PTPN14	-0.280432		3.12084
SLC16A4	0.021259	0.0326458				C12orf75	-0.328748		3.12012
ZNF792	0.00989075	0.0328199				WRB	-0.318777		3.12
TRPC7	0.00887267	0.0329195				VWA3B	-0.404275		3.11659
CALN1	-0.0076313	0.0330428				LPAR6	0.561969		3.11259
C2orf70	0.00972247	0.0331302				AGL	-0.231122		3.11201
DSN1	-0.00697909	0.0331913				TNFAIP2	0.551299		3.10985
WIPI2	-0.00883177	0.0331998				TMEM67	-0.324462		3.10435
SARNP	0.0109165	0.033206				COL28A1	-0.33422		3.10293
CFLAR	-0.0146436	0.033229				PARP12	0.751752		3.10291
NR1H4	-0.00738726	0.0332608				GLRX	0.697044		3.10109
TSACC	0.0110042	0.0333091				WIF1	-0.424283		3.09946
REPS2	-0.0112998	0.0333492				TAP2	0.827147		3.09876
FILIP1L	0.0133924	0.0333928				KANSL1L	-0.285812		3.09737
PLAC8L1	-0.00755528	0.0333973				ATP6V0E2	-0.215357		3.09603
RBBP7	-0.00658673	0.0334787				SSBP4	-0.241203		3.09521
TMEM18	-0.00583265	0.0334816				CDC42EP1	0.303763		3.0952
MT1HL1	-0.0124727	0.0335627				BBS10	-0.286957		3.09412
ZNF678	-0.0100534	0.033607				PDLIM5	0.191266		3.09034
ZNF415	0.0127791	0.0336411				FAM216A	-0.199334		3.09022
NYNRIN	0.0100825	0.0336645				OXR1	-0.338134		3.08971
KRT10	-0.0158927	0.0336942				SLC26A5	-0.305296		3.08901
R3HDM4	0.00750134	0.0337088				FAM122A	-0.214276		3.08451
CFHR4	0.00996461	0.0337848				PDCL	-0.212784		3.08344
BCAR1	-0.00807649	0.0338307				PEX12	-0.300254		3.08293
LRRC6	0.0111891	0.0338985				SPRYD7	-0.215018		3.07985
C1orf158	-0.0151339	0.0339631				DACH1	-0.265195		3.07656
CLUL1	-0.00997421	0.0339821				STS	0.574405		3.07258
TMEM203	0.0151117	0.034069				CARD19	0.206836		3.07173
CYP3A5	0.0121383	0.034083				USP21	-0.287037		3.07109
FUOM	0.0105143	0.034107				THBS3	-0.352218		3.0696
DEFB118	0.00872159	0.0341588				HIST1H2AG	0.252011		3.06908
NBEA	0.0136832	0.0342137				SLC5A8	0.774163		3.06714
AQP3	-0.0113463	0.0343179				PARP2	-0.184126		3.06673
HTR2B	0.0216514	0.0343415				RHOV	0.220178		3.06504
SPINT4	0.0114335	0.0343739				SNORD94	-0.41466		3.0634
BBS9	0.0129478	0.0344979				SEC62	-0.21768		3.0624
TBC1D13	-0.00972651	0.034517				TAF9B	-0.323747		3.06234
TMEM163	0.0109371	0.0345785				SMAD9	-0.287672		3.06067
SLC38A4	-0.0123298	0.0346396				THSD1	0.208458		3.06038
BCL11B	0.00832514	0.034846				KPNA2	0.414341		3.05954
B4GALT5	-0.0115958	0.0348523				MLXIPL	-0.239283		3.05826
ABCF3	0.00840701	0.0348899				TRERF1	-0.301852		3.05729
ZNF99	-0.0075588	0.0349802				BUB1	0.322008		3.05579
PHACTR1	0.0106791	0.0350417				HENMT1	0.220638		3.05386
SCGB1D1	-0.00733809	0.0351093				IRAK3	0.572156			3.05139
EXOSC5	-0.00832215	0.0353194				DNAH6	-0.409116		3.05017
FHL3	-0.0110775	0.0353431				PKIB	-0.39013		3.04804
SELENON	-0.00851887	0.0356144				ATXN2	-0.228037		3.04728
COQ10A	-0.0106834	0.0356232				MT1HL1	0.317257		3.04688
ZC4H2	0.00891618	0.0356528				C1orf56	-0.19208		3.04418
DUSP22	0.00970945	0.0356682				NEXMIF	-0.25661		3.04398
IRF2BP2	-0.00675548	0.035776				NUCKS1	-0.203338		3.04323
NETO1	-0.00835212	0.0357774				BBS4	-0.343029		3.04184
MEP1B	-0.0105031	0.035828				HYKK	-0.29577		3.04016
LIPI	-0.00909733	0.0359068				CALCRL	0.64797		3.03981
ALPP	0.0277737	0.0359414				ITPR1	-0.260402		3.03924
LOC442132	0.00942755	0.0360471				NRP2	-0.21057		3.03755
NCOR1	0.00796573	0.0360961				IFT88	-0.370946		3.03701
LYPD2	-0.0137575	0.0361008				JHY	-0.240404		3.03686
ADAP1	-0.0107473	0.0361235				NHSL2	-0.180542		3.03438
ATAD2	-0.0160353	0.0361579				TTPA	-0.224769		3.03154
DIDO1	0.00800305	0.0362149				MARK1	-0.211564		3.03093
CTSH	-0.0117674	0.0362737				WLS	-0.305711		3.0279
LPCAT1	0.011351	0.0363109				ANTXR1	-0.325453		3.0256
UBN2	0.0080707	0.0364401				FTO	-0.301767		3.0217
RANGAP1	0.0135158	0.0364867				CASP3	0.277182		3.01547
KIAA1217	0.00767307	0.0365057				KIAA0825	-0.354817		3.01299
OR13H1	-0.013579	0.0365268				PPIG	-0.184545		3.01141
SPIN4	-0.00971711	0.036617				RPRD1B	-0.159964		3.01083
PLEKHA4	0.0136356	0.0368137				PTAFR	0.433738		3.01056
SNORD42A	0.0221638	0.0368974				TRANK1	0.662875		3.00912
ATP23	-0.0099588	0.0368995				MEIS2	-0.294946		3.00903
ZBBX	0.0160673	0.0369071				PRKAR1A	-0.202682		3.00482
CALD1	-0.0115214	0.0371765				HEY2	-0.403829		3.00291
ACER2	-0.0139011	0.0372412				ATP12A	0.280843		3.00175
VPS37B	0.0128922	0.0372681				PTGES	0.414206		3.00012
URB1-AS1	-0.0134256	0.0373103				CXCL11	2.34618		2.9991
USF2	-0.0120173	0.0373576				CCDC181	-0.335726		2.99891
OR1J4	0.0098956	0.0374431				C1orf21	-0.185147		2.99572
RPL10	-0.00894321	0.0374668				BOD1L1	-0.220742		2.99375
AMMECR1L	-0.0121394	0.037493				YIPF4	-0.190149		2.99064
PPM1N	-0.0140996	0.0376107				TNS1	-0.25547		2.98922
FASLG	-0.0137093	0.037647				ACAD8	0.240304		2.98729
OCSTAMP	0.00974757	0.0377029				HIST1H2BJ	0.257198		2.98725
ZNF454	-0.0108391	0.0377268				SFN	0.409309		2.98716
RFX4	-0.0095836	0.0377746				SPARCL1	-0.510126		2.98681
BSG	-0.0104398	0.0378089				MYCT1	-0.421286		2.98609
TSPAN1	0.0108597	0.0378157				ST14	0.311213		2.9859
ORAI3	-0.00905075	0.037833				SLC16A11	-0.282926		2.98258
WDR20	0.00798222	0.0378393				STPG1	-0.265307		2.98212
FGL1	0.0125299	0.0379732				TTLL1	-0.323168		2.98138
ALPL	-0.0192302	0.0379792				PBLD	-0.288098		2.98081
SLC36A3	-0.00994888	0.0380139				BBS9	-0.315667		2.98038
PRPH2	-0.0104376	0.0380522				SNORD115-27	-0.209411		2.97754
MMP20	0.00987104	0.0380791				SLC19A2	-0.264333		2.9769
NPM1	-0.0153553	0.0380962				CEP78	-0.259826		2.97675
CDCA3	0.00881195	0.0381041				TCP11L2	-0.303438		2.97504
HLA-DPB2	0.0124171	0.0381087				ARMCX6	0.465605		2.97419
PLBD2	0.010864	0.0381191				TOR4A	0.228911		2.97231
TUBB7P	-0.00939762	0.0381334				GNA15	0.370664		2.9723
AGTRAP	-0.0154772	0.038142				FAM117A	-0.201041		2.97211
MARK3	-0.00783797	0.0382215				HERC5	1.15893		2.96915
ATP12A	-0.01267	0.0382903				TUT4	-0.168103		2.9668
SLC5A8	0.0344037	0.0383095				ECE1	0.20994		2.96633
LOC400710	0.0156425	0.0383412				SLC6A14	0.647406		2.96562
PMEL	0.00889529	0.0383482				FANCA	0.188556		2.96513
KIF23	0.0101615	0.0383902				TBC1D22B	-0.193146		2.9646
IL12A	-0.0180572	0.0383924				ALDH6A1	-0.23713		2.96277
CD101	-0.0237546	0.0385325				CCDC92	-0.25079		2.96232
ELAC1	0.00795115	0.0385609				FBXO3	-0.210493		2.96202
UROS	-0.0112512	0.0386116				RDH10	0.295277		2.96197
C12orf60	0.0111818	0.0387072				HDHD2	-0.209514		2.96192
GNA12	-0.010024	0.0387165				KDM8	-0.30904		2.96147
GBF1	0.00848972	0.0387193				PHYH	-0.247099		2.96116
APMAP	-0.0129274	0.0387783				CLASP2	-0.168718		2.96061
FGGY	-0.0114928	0.0388036				LCN2	0.536953		2.95961
AQP10	0.0141746	0.0388092				KIDINS220	-0.190509		2.95944
EREG	-0.022866	0.0388597				TGM3	-0.279863		2.95944
CPNE2	0.00893358	0.0389562				C21orf62-AS1	-0.355452		2.95704
ZNF865	0.0110711	0.0390936				OAZ2	-0.185372		2.95663
GBAP1	0.0121856	0.0391429				LOC100506730	-0.317496		2.95648
JAG1	0.0172948	0.0392125				SRRM1	-0.212736		2.95496
PRSS8	0.0115408	0.0392362				UFL1	-0.18684		2.9545
LINC00523	-0.0121411	0.0392377				CASP1	0.808428			2.95406
LIX1L	-0.0110736	0.0392744				HYDIN	-0.385292		2.95319
COX20	0.0127064	0.0393743				ARSD	-0.187491		2.95278
PRXL2A	-0.00993483	0.0394522				SATB1	-0.253685		2.94785
CCND1	0.0153654	0.0394729				S100A9	0.657767		2.94777
AXL	0.0218695	0.0394871				EFEMP1	-0.297394		2.94699
GUCA1C	0.016269	0.0395067				CES4A	-0.409307		2.9464
TEX30	0.0120386	0.0395348				RFX5	0.394204		2.9451
DCAF5	0.00801979	0.039565				SMARCA2	-0.192484		2.94458
NAT2	0.00966585	0.0396286				SEMA3E	-0.371035		2.94351
MFHAS1	0.0136161	0.039656				RRM1	-0.181427		2.94062
LUZP2	0.0122516	0.0396629				BCO2	-0.336837		2.9397
SAA3P	0.0110954	0.0396778				TXLNB	-0.400431		2.93764
WIPI1	-0.0127879	0.0396783				RAMP2	-0.198483		2.93694
ASCC2	-0.00889708	0.0397104				SLC20A2	-0.299179		2.93659
BPHL	0.0134012	0.0397629				ITGB5	-0.19488		2.93539
METTL26	-0.00800973	0.0398229				TOP2B	-0.214142		2.9335
TRPC4AP	0.0124341	0.0398245				TAT	-0.257165		2.93165
COA1	-0.0103033	0.0398541				IGFBP4	0.395161		2.92895
OR4C12	-0.0126663	0.0399461				MTMR2	-0.192859		2.92873
MS4A8	0.0145386	0.0399752				NOP10	0.293289		2.92708
GJA4	0.0107205	0.0400433				AKTIP	-0.238225		2.92684
OR56A1	0.00970677	0.0400476				CKS2	0.410517		2.92486
BATF3	0.0130073	0.0400513				HSD17B8	-0.254304		2.92392
DBP	0.0119802	0.0401166				RHOBTB1	-0.241138		2.92365
SAMD4A	-0.0164578	0.0401468				WARS	1.06123		2.92342
ANKRD26P1	-0.00946827	0.0402243				CLDN7	0.241364		2.92332
SORBS1	0.00909758	0.0402268				FAM189A2	-0.298071		2.92268
SETMAR	-0.0104133	0.0402515				SAA1	1.14695		2.92028
TNIP2	-0.00809874	0.0402587				SLC29A1	-0.333352		2.91993
ZNF174	-0.00903178	0.0403693				GLIPR1L2	-0.385477		2.91862
C1QTNF9	0.0229678	0.0403932				IQCA1	-0.317734		2.91275
MFSD6	-0.0103648	0.0404252				FARP1	-0.201834		2.90986
LURAP1L	-0.0151345	0.0405012				C2CD4A	0.227937		2.90952
RBM3	-0.0123421	0.0405856				HELZ2	0.415866		2.90902
TMEM71	-0.0177629	0.040656				PTPN4	-0.246392		2.90887
FAM81B	-0.0168316	0.040684				PPP1R16B	-0.235662		2.90869
RPL13	-0.00932402	0.0408551				GRHL3	0.280425		2.90629
GUSB	0.0165258	0.0408877				CBR4	-0.238809		2.90477
HIST1H4D	-0.0163865	0.040903				CNOT1	-0.137863		2.90252
PHC1	-0.0442149	0.0409218				FOXM1	0.232836		2.90155
GLTP	0.0105015	0.040984				LTBR	0.195968		2.89995
C12orf10	0.011261	0.0410713				RBL2	-0.219338		2.89784
GEMIN6	0.0167069	0.0412096				ASNS	0.241806		2.89603
SART3	-0.01015	0.0412413				L3MBTL3	0.352257		2.89573
ZNF445	0.00950004	0.0413179				METTL7A	-0.359881		2.89351
LOC102724237	-0.010584	0.0413596				FNDC11	-0.313623		2.89145
FER1L6-AS2	0.0127113	0.0414441				APOL1	0.758744		2.89078
GAL3ST4	0.0131651	0.0414622				E2F7	0.237348		2.88995
CEP57L1	0.0151437	0.0414628				CD164	-0.169098		2.88899
COQ9	-0.0103512	0.041486				PML	0.669652		2.88894
ATP8B1	0.0100384	0.041533				ERP27	-0.329752		2.88289
SPANXA2-OT1	0.0307587	0.041662				TTC3	-0.268007		2.88203
PGLYRP3	-0.011722	0.0417296				STAT6	0.203358		2.88086
TAF5	0.00934343	0.041767				ID3	0.2439		2.87552
FAM160A1	-0.0150182	0.0417915				CCDC146	-0.290803		2.87476
ZNF585B	-0.0126764	0.0418698				KRT39	0.246583		2.87442
LOC389199	0.0130077	0.0418758				TMEM51-AS1	0.218952		2.87425
POLR2J	-0.0110745	0.0419319				ZNF608	-0.282435		2.87285
TCHP	0.00796925	0.0419638				C5orf56	0.371811		2.87255
SNX11	-0.0128453	0.0419662				DUOXA2	1.4749		2.87059
SUGT1P1	0.0123996	0.0420432				SVIP	-0.30399		2.87035
SLC12A8	0.010979	0.042081				WDR63	-0.284793		2.86995
TRAPPC12	0.0105582	0.0421333				ZNF181	-0.204619		2.86691
ABCA6	-0.0159679	0.0421445				NELFE	-0.212317		2.86654
HMGA1	-0.0113986	0.042158				FXYD1	-0.417588		2.86502
TRNAU1AP	0.0117091	0.0421848				C5orf30	-0.335363		2.8644
PLEKHA5	0.0146105	0.0422064				RUFY4	0.282343		2.8636
FCN2	0.0124452	0.0422659				FBXL5	-0.154883		2.86183
RPS6KB2	0.0110347	0.0423928				HLA-F	0.740006		2.85782
ACAD8	0.0120062	0.0424388				RAMP2-AS1	-0.225261		2.85753
CCDC175	0.011051	0.042549				PARP10	0.245035		2.85747
LECT2	0.0133982	0.0425607				OPHN1	-0.292123		2.85437
PIGT	-0.00949471	0.0425811				ZNF615	-0.281382		2.85424
SLC17A3	-0.01207	0.0426724				BCAM	-0.332495		2.85379
WDR55	0.0119974	0.0427717				AMN1	-0.189958		2.85314
C9orf16	-0.0100964	0.0428477				PPP2R3A	-0.242504		2.85305
TNRC6B	-0.00914287	0.0429841				DCAF6	-0.226508		2.85201
PRR15	0.0112015	0.0430431				CYP2C19	0.253008		2.85035
ITIH2	0.0111978	0.0432172				CALM1	-0.179397		2.84744
ZNF649	0.0129137	0.0432349				TDRP	-0.243989		2.84527
ATG7	-0.0153221	0.0432871				HDAC9	0.421902		2.8432
RCL1	0.0138381	0.0435019				ZNF204P	-0.382213		2.84098
LAMC2	0.0174269	0.0437168				CACHD1	-0.282889		2.84011
TNFRSF11A	0.00920201	0.0437968				MOCS2	-0.214356		2.8396
SHB	0.00865322	0.0438154				SNORD115-33	-0.286438		2.8392
CFAP43	-0.0175118	0.0438458				ARHGAP6	-0.234462		2.83884
CYB561D2	0.0166414	0.0439067				DTWD1	-0.350373		2.83882
IKZF4	-0.010875	0.043933				PLAT	0.497937		2.83839
SLC39A11	-0.011301	0.044064				ABCA5	-0.318939		2.83577
SERPINA6	0.0168201	0.0442317				VAPA	-0.190089		2.83526
VHLL	0.00964109	0.0442352				ADA	0.307419		2.83498
NDUFAF2	-0.00905466	0.0442519				MTMR7	-0.221744		2.83373
NKRF	-0.011108	0.0442615				SAA2	1.18583		2.83349
SLC27A5	0.0102119	0.0443246				ETNK1	-0.218715		2.8327
CCNB1	-0.0135988	0.0443786				KREMEN1	-0.227279		2.83239
SPRY1	-0.0124908	0.0443948				CEP97	-0.284171		2.83015
PNPLA3	-0.0207645	0.0444994				ECHS1	0.262341		2.82992
TMEM52B	-0.0113054	0.0445543				P2RY2	0.275294		2.82977
CDCA4	-0.00838195	0.0445598				TAF1	-0.194384		2.8295
IKBKG	0.0130308	0.044569				FCHSD2	0.3111		2.82888
FLJ13224	-0.0124692	0.0446163				RNF181	0.23661		2.82562
LINC00575	0.0110464	0.0447139				NIPSNAP3B	-0.280168		2.82553
SCT	0.0104528	0.0447276				PTPRH	0.528272		2.82476
MORN1	0.0145431	0.0447354				STX2	-0.286441		2.82428
AURKB	-0.0122208	0.0447659				ADGRA1	0.191545		2.82352
PLEKHG2	-0.0185265	0.0448104				SGCE	-0.323512		2.82164
NRP2	0.0167775	0.0449347				BCL2L15	0.567804		2.82099
C20orf203	0.0210903	0.0449428				GTPBP2	0.322767		2.81994
C1orf216	-0.00983564	0.0449481				PGBD1	-0.200447		2.81924
CCDC86	-0.00919848	0.0449514				APH1B	-0.278361		2.81836
C15orf40	-0.0107416	0.0450533				STK32C	-0.146809		2.8175
CCDC87	-0.0110169	0.0450668				TRIM37	-0.207352		2.81716
LOC399975	0.0216502	0.0450744				PPP3CA	-0.187327		2.8164
DMAC2L	0.0100714	0.0451966				EIF5A2	-0.259937		2.8141
SNRNP25	0.0154538	0.0452274				SPAG6	-0.302806		2.8136
LY6G6C	0.0361912	0.0452353				SECTM1	1.01723		2.81259
UBE2U	0.008588	0.0452384				GPX3	-0.397146		2.81251
RPL10	-0.0139515	0.0453595				CACNG6	-0.254812		2.81231
BAG6	-0.0119244	0.0454163				ADRB2	0.203668		2.81157
BEND6	-0.0108956	0.0454189				SNORD79	0.382394		2.81146
CCNQ	0.0134255	0.0455283				ADGRA3	-0.307962		2.81025
CLPTM1L	-0.0133055	0.045661				MED30	-0.176151		2.81001
TUSC3	0.0189277	0.0457813				SLC30A9	-0.173058		2.80932
RNF182	-0.0128057	0.0459125				AK2	0.180431		2.80693
H2AFY2	0.0104692	0.0459308				CLU	-0.259991		2.80628
GPATCH2	-0.0117876	0.0459542				TOR1B	0.599199		2.80391
MTUS2-AS1	0.0137391	0.045955				CCNI	-0.141415		2.8035
SLCO1B1	0.012583	0.0459795				PRDM2	-0.18235		2.80326
PARVA	-0.0138591	0.046057				TEAD1	-0.257107		2.80261
RCBTB2	0.012647	0.046069				MIS18BP1	0.329726		2.80192
PFN4	0.0148693	0.0460754				CTTNBP2NL	0.266496		2.80187
GGCX	-0.0135495	0.0461857				TMSB4XP2	0.333394		2.80093
LINC01140	-0.0145627	0.0462314				INPP4B	0.241505		2.79814
CCDC7	0.0156798	0.046368				S100A16	0.562238		2.79802
MAN2B2	0.0123022	0.046428				TCEA1	-0.154924		2.79754
EPB41L1	-0.0103599	0.0465072				FYB2	-0.457625		2.79656
CLN6	-0.0128708	0.0465303				RPS14	-0.184438		2.79627
SCARA3	0.0167534	0.0466126				PSMD10	-0.194529		2.79153
PLK4	-0.0230441	0.0466532				USP2	-0.380407		2.7909
ANKRD20A5P	0.0145272	0.0467851				CCDC91	-0.194599		2.79059
PDE1B	-0.0271354	0.0468779				NADK	0.280715		2.79045
SIMC1	-0.0130062	0.0469017				WDR78	-0.317249		2.79005
NPVF	-0.0160407	0.0470263				BTBD9	-0.16412		2.78869
IQCH	-0.0202347	0.0470393				CFAP58	-0.291561		2.78836
MEIS2	-0.0161884	0.0470873				ZSCAN21	-0.201878		2.78734
RITA1	-0.0126681	0.0471144				SLC13A4	-0.31968		2.78691
KCTD9	0.0108862	0.0471181				RARS2	-0.187292		2.78596
OR6K3	-0.0147092	0.0471545				ADAMTSL3	0.336701		2.78496
YY1	-0.00917886	0.0473027				KIAA0232	-0.21416		2.7835
BBS12	-0.0168534	0.0473497				SERPING1	0.872404		2.7832
PHC3	-0.0174429	0.0474534				NECTIN4	0.180619		2.78246
AQP4	-0.017367	0.0475961				SH3TC2	0.320797		2.78174
SLC8B1	-0.0204881	0.04766				NAT1	-0.256363		2.78125
PLPP2	-0.0155479	0.0477971				PTGFR	-0.444912		2.78023
PCDHA3	0.0298587	0.0478517				TOMM34	-0.28258		2.78003
OR2V2	-0.0135878	0.0478982				RBCK1	0.291687		2.77938
MESP2	-0.0137225	0.0478988				DNAJC18	-0.172264		2.77738
MICAL2	-0.0132107	0.0479863				RRAGD	-0.302229		2.77502
MCRS1	-0.0109819	0.0480789				C2orf50	-0.26588		2.77432
SLC29A1	-0.0190723	0.0480831				C11orf65	-0.274734		2.77132
MIP	0.0160398	0.048108				ZBTB41	-0.227807		2.77061
USP46	-0.0148331	0.0481757				DYNLRB2	-0.330379		2.76957
OR8K5	-0.00960667	0.0482829				HIST1H3J	0.2021		2.76757
KCNJ1	0.019209	0.0483033				FRMD3	0.723555		2.7673
ZMYND10	0.0205732	0.0483092				DGLUCY	0.265529		2.76704
HIST3H2BB	-0.020299	0.0483135				CPLANE1	-0.292477		2.76693
C19orf48	-0.0112661	0.0483194				WNK1	-0.163836		2.76665
LSM7	0.0126244	0.0483362				CEP44	-0.306302		2.76658
ZNF684	-0.015469	0.0484448				APOOL	-0.202456		2.76528
C4orf46	0.0113945	0.0485302				ALDH1A3	0.203568		2.76477
CDK19	-0.0132137	0.048568				ZMYND11	-0.147239		2.76453
CDC6	-0.0184232	0.04863				CHRNA9	-0.334362		2.76449
ATF7	-0.0112755	0.0486375				KLHDC7B	0.291601		2.76442
ILDR1	0.0148287	0.0486558				CYBA	0.30539		2.76376
FHL2	0.0155418	0.0486742				DSCAML1	-0.278918		2.76327
ANLN	0.0226438	0.0487233				HNRNPA0	-0.20275		2.76151
ZBTB5	-0.0122907	0.0488507				SYNGR2	0.228448		2.7601
C5AR2	0.0210556	0.0489849				RAET1E	0.326791		2.75924
ATP6AP1L	-0.0211132	0.0490968				GATAD1	-0.169758		2.75923
ACSM3	-0.0136106	0.0491784				TET2	0.258306		2.75822
DPPA4	-0.0163576	0.049226				SPNS2	0.227762		2.75741
ABHD17A	0.0133006	0.0493445				IFT57	-0.252778		2.75549
TDRD9	0.0130008	0.0494877				AKAP6	-0.357731		2.75521
APOBEC2	-0.0139308	0.0495489				ENC1	0.326183		2.75376
WFDC9	0.0188418	0.0497637				EFHB	-0.32972		2.75351
OR5D18	0.0167416	0.0500134				TOP2A	0.26382		2.7532
MS4A13	0.0132193	0.050066				JPH1	-0.194961		2.75238
HMGN2P46	-0.0182286	0.0500731				FAXDC2	-0.472234		2.74816
TRIM16	0.015406	0.0501003				IFIT5	0.783689		2.74807
PPP1R2	0.0127651	0.0501273				MAMLD1	-0.167419		2.74791
PLAT	0.0302615	0.050153				SLC1A1	-0.294464		2.74418
DNAH6	0.0250575	0.0502986				NFIC	-0.235475		2.74404
GTF3C2	-0.011711	0.0503173				IFIH1	1.05427			2.74028
HEPH	0.0116273	0.050355				SAP30	-0.161327		2.73972
TP63	-0.0356812	0.050371				STOX1	-0.339482		2.73945
WDPCP	0.017476	0.0504078				USF1	0.341433		2.73867
PHF5A	-0.0233229	0.0505002				GBP4	1.19838		2.73818
DRD2	-0.0126097	0.0505539				ULK2	-0.269703		2.73816
ZBTB7C	-0.0181081	0.0505792				SAA2	0.927573		2.73693
MICU3	-0.0171127	0.0506329				TTC29	-0.364155		2.73682
GANAB	-0.0118768	0.0506384				RMDN1	-0.19469		2.73663
GDNF	0.0173033	0.0506593				MTTP	-0.196117		2.73517
LINC00314	-0.0103262	0.0507211				CNNM2	-0.217808		2.73436
KHSRP	-0.0100618	0.0510542				LARP6	-0.300185		2.73391
AHNAK2	0.0261509	0.0511244				ANKRD42	-0.253163		2.73381
DNAJB7	0.0164215	0.0511396				NETO2	0.442515		2.7331
ZNF618	-0.0207654	0.0511641				PCNX2	-0.187173		2.73239
WDR74	-0.0111984	0.0512686				KLHL41	-0.269951		2.7304
KNOP1	0.0129232	0.051292				IGF1R	-0.248891		2.7302
KDM2A	0.0131375	0.051296				SLC5A5	0.160428		2.72926
NETO2	-0.0282376	0.0513174				NEK3	-0.19793		2.72882
COA5	0.0177602	0.0513461				MMUT	-0.204147		2.72856
DNAL4	-0.0183378	0.0513509				ZNF717	-0.287211		2.7282
PAWR	0.0122332	0.0513754				CEP126	-0.314471		2.72796
C12orf43	0.01012	0.0514259				IGFBP3	0.447296		2.72719
TUBGCP2	-0.0153024	0.0514561				STARD5	0.525871		2.72637
CYFIP1	0.0122009	0.0514627				LOC648987	-0.22238		2.7244
CAMK1	-0.0145585	0.0514959				UFSP2	-0.223803		2.72429
POLH	0.0127913	0.0515336				CAT	-0.258914		2.72271
ZNF589	-0.0225825	0.0517121				GUF1	-0.203132		2.72191
OR52M1	0.0127544	0.0517237				CIDEB	-0.294159		2.71966
DGAT2	0.0157774	0.0517304				HAS3	0.195474		2.71818
MKRN2	0.0106164	0.0517565				ALDH1A1	-0.254086		2.71817
C22orf24	-0.0162846	0.051862				ECRG4	-0.297135		2.71707
HIST1H2BI	0.0132023	0.0518643				CYP27B1	0.219616		2.71666
TMEM106A	-0.0332156	0.051887				ADAMDEC1	0.642103		2.71633
HDAC5	0.0127463	0.051906				GRK5	0.237928		2.71554
SSPN	-0.0153723	0.0519403				TSPYL4	-0.245862		2.71282
VASN	0.010615	0.0520231				TTC16	-0.333926		2.71247
SLC25A43	0.0144583	0.0520552				IQCB1	-0.216429		2.71135
LINC00528	0.0155176	0.0520887				WDR19	-0.301425		2.71102
ERICH3	0.0245268	0.0521223				ZFAND6	-0.211229		2.71037
B3GALT1	-0.0233228	0.0521846				NADK2	-0.234396		2.70966
ZXDA	-0.0160709	0.0521895				KDM3A	-0.194901		2.70936
DCXR	0.0115841	0.0522693				TMEM237	-0.251739		2.70905
SMIM19	-0.0152608	0.0522719				COQ7	-0.224722		2.70878
KIF13B	-0.0125352	0.0522855				KLHL38	-0.205832		2.70726
ARHGAP24	0.0170144	0.052358				TUSC2	-0.186611		2.70687
PIGO	0.0137293	0.0524159				CENPI	0.252836		2.70638
DIAPH3	0.0121199	0.0525286				RND2	-0.285057		2.70579
HEMGN	0.0270988	0.0525762				GTF3C3	-0.189559		2.70562
L2HGDH	-0.00959451	0.052598				SLC26A4	1.31709		2.70562
SMG9	0.0127356	0.0527366				HLTF	-0.26658		2.70498
MED31	-0.0152482	0.0527403				AFAP1L1	-0.209946		2.70343
OR52N2	0.0154518	0.0528155				JUP	0.243719		2.70281
CPA4	0.0217487	0.0528169				ALDH3B1	-0.304324		2.70183
UPK1B	0.028101	0.0528312				ILF3-DT	-0.340908		2.70109
NIN	0.0173819	0.0529113				IFI30	0.737093		2.69895
ASTE1	0.0206841	0.0529846				EIF4G3	-0.191511		2.69864
LIN28A	-0.019819	0.0530632				SOCS2	0.469674		2.69765
AK2	-0.0113757	0.0530658				LMBRD2	-0.222715		2.69698
CXXC4	0.0232099	0.0530754				HABP4	-0.223091		2.69611
SPP2	0.0134798	0.0531664				GAS2	-0.239247		2.69609
DPP3	-0.014703	0.0532159				RIOK2	-0.218348		2.6958
POMT2	0.0149281	0.0532267				SOX9	-0.161013		2.69295
ISL2	-0.0117716	0.0532509				MYRF	0.191175		2.69073
MYO1E	-0.0153153	0.0533238				NRG4	-0.340897		2.69053
RNVU1-17	0.0145897	0.0533839				ADGRE5	0.328126		2.68996
COX7A1	0.0157897	0.0535918				SCO2	0.245451		2.68857
NR4A1	0.0292381	0.0536482				USP8	-0.192852		2.68849
CCNB3	0.0160583	0.0536707				NOTCH1	0.223539		2.68356
RIPK3	0.0189163	0.0537644				PDE4DIP	-0.268604		2.68244
TEKT1	-0.0231791	0.0537777				LFNG	-0.326811		2.68027
WDR33	-0.0114498	0.0538189				PRPS2	0.242926		2.68014
TAS2R10	0.0122018	0.0538747				CBX5	-0.269186		2.67967
BRD7P3	0.0167633	0.0538954				BCAS3	-0.259373		2.67773
BBS5	0.0191696	0.0539732				LMO3	-0.343543		2.67348
CD55	-0.0280508	0.0540093				AK7	-0.337424		2.67347
CHAD	-0.0249148	0.0540802				SCD5	-0.208853		2.67208
KCNMB3	0.0277994	0.054201				RPS3A	-0.171632		2.67202
ADAM18	0.0138731	0.0542524				TICRR	0.173531		2.67188
TMEM151B	-0.0161702	0.0543978				SLC35C1	0.306148		2.67109
ARPC5L	-0.0191035	0.0544327				PREPL	-0.201537		2.671
GLOD5	-0.0184962	0.0544507				SLC29A2	-0.185772		2.67044
ASCL2	-0.0161295	0.0545585				CLN8	-0.313225		2.67034
ZNF394	-0.0119535	0.054565				GNPDA2	-0.292533		2.67033
FER1L6	0.0206064	0.0545685				RAB27B	0.377088		2.67011
TTC23L	0.0237929	0.0545926				SPRYD3	-0.175668		2.66503
SDHAF4	-0.0168861	0.0546502				TMEM178A	-0.352684		2.66496
NHSL1	0.0122044	0.0547456				SLC16A3	0.169689		2.66456
MFSD11	-0.0120811	0.0548976				SNORA71A	0.460595		2.66449
AUH	0.0120757	0.0551048				CFAP43	-0.312985		2.6636
POLE4	-0.0150384	0.055165				SEZ6L2	0.176046		2.6613
CXCL5	0.0216604	0.0552491				ANO8	0.140126		2.66002
VEPH1	0.0260998	0.0552822				ARMC4	-0.29296		2.65891
CARF	0.0226362	0.0554545				PLD6	-0.170573		2.65878
PI4KB	0.0121544	0.0556191				SLAIN1	-0.192158		2.65833
TBX5	-0.0134786	0.0556665				TRIM26	0.306633		2.6574
E2F8	0.0148946	0.055673				PPARGC1A	-0.438361		2.65726
ABCF1	-0.012843	0.0557112				FBXL13	-0.347987		2.65651
HIST1H1D	0.0129029	0.0557652				HAPLN3	0.791185		2.65631
IFT80	-0.0223925	0.0558024				PYGO1	-0.31714		2.65414
RABAC1	0.012644	0.0559405				SPATA6	-0.259209		2.65348
RETN	0.0157207	0.0559512				SERPINE1	0.262175		2.6507
RPS11	0.0109273	0.0561965				RBM24	-0.345141		2.65014
RIPPLY2	-0.0106786	0.0562952				OR2Z1	0.228298		2.65003
SH3BGRL2	-0.0187208	0.0562966				SERPINB13	0.505075		2.6476
C2orf69	-0.0130648	0.0563316				SUPT3H	-0.251786		2.64644
PLEKHG7	0.0167413	0.0563846				ABI2	-0.254915		2.64408
CHSY3	0.0144411	0.0564013				PEMT	-0.257823		2.64352
IRS4	0.0208172	0.0564107				NSUN7	-0.335081		2.64178
ADA	-0.0209105	0.0564364				VPS37B	0.267659		2.64136
MAEL	0.0120655	0.0564704				TULP3	-0.241531		2.64132
ZNF225	0.0139061	0.0564788				TSPAN14	0.319165		2.64011
CHEK1	0.015968	0.0565485				40238	-0.302961		2.63977
TIMD4	-0.0200947	0.0565648				IL5RA	-0.32753		2.63943
CALR3	-0.0168385	0.0566478				ZNF157	-0.384078		2.63702
EFR3B	0.0153503	0.0566674				GINS1	0.26204		2.63554
MORC4	0.0163023	0.0567155				ZNF138	-0.213289		2.63394
TAS2R39	-0.0173469	0.056729				TSFM	-0.176269		2.63389
DDX19A	0.0144409	0.0567635				MAP3K6	0.198798		2.63374
TXNDC15	0.0133867	0.0568055				TMEM106C	0.325182		2.6327
PMEPA1	0.0154374	0.0569517				SH3BP2	0.203569		2.6322
LTA	-0.0183969	0.0569545				VCAN	0.435262		2.62859
FUNDC2P2	0.0157873	0.0569561				CNN2	0.251568		2.62825
TESC	0.0170385	0.0569825				H2AFV	-0.175285		2.62681
BATF	-0.0169716	0.0570239				TBC1D19	-0.286451		2.62516
MUSK	0.0121378	0.0570248				KLHL8	-0.248356		2.62438
GABRG3	-0.0151624	0.0571922				SEC22C	-0.219417		2.62245
NINJ2	0.0114405	0.0572543				MED23	-0.171211		2.62149
FAM170B	0.0139887	0.0572679				C12orf66	-0.191199		2.62126
LILRP2	0.0135046	0.0573393				SERTAD2	-0.205767		2.62036
PXMP4	0.0201038	0.0573575				MACROD2	-0.197631		2.61982
ANAPC11	-0.0283258	0.0574492				TMEM232	-0.310655		2.61903
GDA	0.0280181	0.0574517				CCDC113	-0.234522		2.61555
DHTKD1	-0.0104109	0.0574893				ENOX1	-0.249861		2.61521
ZNF227	0.0115368	0.0574963				KRTAP13-2	-0.183336		2.61372
CLLU1OS	-0.017382	0.0575217				OR52N4	0.574526		2.6133
TUG1	0.0130834	0.0575651				HLA-DPA1	0.459326		2.61245
ZSWIM8	-0.014367	0.0576601				DNAJC28	-0.22942		2.6122
JMY	-0.0189649	0.057819				C9orf64	-0.22053		2.61117
DNASE1L1	-0.0174419	0.0579156				MSH2	-0.243144		2.61114
AP1S1	-0.0134834	0.0579954				ZC2HC1A	-0.31533		2.60817
MCM5	0.0166173	0.0580246				ADGB	-0.398627		2.60777
NADK	-0.0198275	0.0580361				INPP5D	0.500952		2.60684
TRY2P	-0.0158211	0.0581127				SPINT1	0.203847		2.60649
IMP4	0.0108038	0.0581164				UBR3	-0.195593		2.60642
CFDP1	-0.017397	0.0581659				TSPAN7	-0.29254		2.60585
APRT	-0.0115645	0.0582989				PSIP1	-0.264985		2.60399
FAM133A	0.0212283	0.0583341				SLC35D1	-0.234784		2.59924
PLEK2	-0.0342898	0.0583731				IRS1	0.255509		2.59841
RABGAP1L	0.0164548	0.058388				ABI3	0.34384		2.5982
MCM10	0.0161719	0.058445				TMEM139	0.194751		2.59727
NAA20	-0.0174425	0.0584718				MAPRE3	-0.263735		2.59571
EIF2B4	-0.0134478	0.0584856				KDELR3	-0.328842		2.59534
CYB5RL	0.0142038	0.0584991				BMP1	0.172058		2.59533
CD24	-0.0164219	0.0586275				KYNU	0.743609		2.59411
TTC9C	0.0160499	0.0587437				PSIP1	-0.309612		2.5941
TIGD7	0.0168422	0.0588765				CRY2	-0.244365		2.59351
APOC1	0.0693703	0.0589664				ZMAT1	-0.372231		2.5933
PIP4P1	0.0140596	0.0590904				KRT8	0.284163		2.59277
CITED4	0.0172862	0.0591308				PRKAR2A	-0.188036		2.59252
SNORD38B	0.0284565	0.059207				KAT6B	-0.179665		2.59211
FER1L6-AS1	-0.0172486	0.0592181				FASN	0.194199		2.59199
CFD	-0.0297194	0.0592465				ZNF383	-0.211364		2.59075
PIN1	0.014929	0.0592783				RHBDD2	-0.204839		2.5903
TUBB6	-0.0128957	0.0594341				CHST9	-0.307372		2.58547
C22orf23	-0.0255946	0.059602				MB	-0.355593		2.58475
SNAI3-AS1	-0.0316329	0.0596246				CXCL9	1.63985		2.58464
FBN2	-0.0120635	0.0596324				LARGE1	0.192055		2.58322
PAGE2B	0.0192212	0.0596726				DPP3	0.213737		2.58105
FDPSP2	0.0111496	0.0596761				ENAH	-0.236484		2.57729
TMEM139	-0.0148719	0.0597204				TTC6	-0.433288		2.57578
KCTD16	-0.0174552	0.0597304				HEXA-AS1	-0.289787		2.57555
ALDOB	0.0177884	0.0597463				ARHGAP42	0.171128		2.57551
POU5F1P3	0.0232514	0.0598575				PDCD4	-0.260038		2.5726
APBA3	-0.0121808	0.0599419				PSMB8	0.563249		2.57138
LRP1	0.0408781	0.0600013				LZTFL1	-0.277699		2.56938
PLAAT2	0.0509373	0.0600592				EIF4ENIF1	-0.141774		2.56923
THRB	-0.0201688	0.0600787				ZNF8	-0.201342		2.5685
KIAA1958	-0.0135102	0.0602935				FBXO27	-0.239339		2.56772
TUBB4B	-0.0160895	0.0603006				MPC2	-0.228545		2.56582
CENPA	0.0136775	0.0603025				ZNF99	-0.163398		2.56582
FERMT1	0.0196798	0.0603225				RPS23	-0.23232		2.56197
HLA-DOB	-0.0262459	0.0603364				MIOS	-0.18196		2.56051
RASSF6	-0.0211318	0.0604446				ZBTB10	-0.169426		2.55976
NEFM	-0.021025	0.0605081				CENPC	-0.216219		2.5594
FAM83A	-0.0225216	0.0606017				LYN	0.44945		2.55838
TICAM1	-0.0190283	0.0607077				SLC4A8	-0.335378		2.55566
MPP4	-0.0149083	0.0607807				HERC3	-0.197718		2.55374
OR6N1	-0.0205283	0.0608405				IRF1	0.72633			2.55335
RTTN	0.0163988	0.0608807				UBD	1.25236		2.55276
VMO1	0.0312449	0.0609093				MTHFD1L	0.208186		2.55218
OR5A1	0.0174641	0.060924				CC2D2B	-0.147232		2.55072
TMEM86A	-0.0240623	0.0609247				TSC22D1	-0.201855		2.5502
OR6T1	0.0212761	0.0609308				MRPS18A	0.284237		2.54992
SPART-AS1	-0.0231517	0.0609429				DYDC2	-0.289445		2.54918
RHBDF2	0.0340856	0.0609792				MT1DP	0.307987		2.54625
NSMCE4A	0.0139987	0.0610677				MMP14	0.236259		2.54588
SLC9C2	0.0286931	0.0611017				PDLIM4	-0.243444		2.54543
RRAD	0.0250387	0.0611348				MMP13	1.16136		2.54541
SAXO2	0.0263285	0.061158				HAT1	-0.178954		2.54531
SOX5	-0.0171229	0.0611605				SMIM19	-0.223388		2.5448
PHF19	0.0147354	0.0611674				CAPS2	-0.288131		2.54383
HGF	-0.0186637	0.0611854				NFIA	-0.302129		2.54234
SELENOS	0.0193641	0.0612037				MUC16	0.252478		2.54053
MARCO	-0.0496817	0.0612155				GABARAP	-0.150081		2.53972
ODF3	0.0133481	0.0612684				NHLRC2	-0.16597		2.53719
GOSR2	-0.0144615	0.0613112				CMTM4	-0.367608		2.53598
GTPBP4	-0.016032	0.0613651				OR1J4	0.198432		2.53114
GNA11	0.0141909	0.0613832				ADRA2A	-0.28775		2.53097
IKZF2	0.0119045	0.0614631				SMCHD1	0.488914		2.53092
ABLIM1	-0.0156193	0.0615601				ZNF510	-0.202496		2.53086
PCDH17	-0.0165476	0.0615975				NCR3LG1	-0.269656		2.52913
LINC00889	0.0269186	0.0616064				SFXN3	-0.282452		2.52881
BACE1	-0.0229665	0.0616233				IPP	-0.232198		2.52681
CDK5RAP2	0.0162686	0.0616349				IGIP	-0.144935		2.52661
MXI1	-0.0138291	0.0617106				GMIP	0.234711		2.5251
SPRR2G	0.031083	0.061726				POLA2	0.18118		2.52491
NAPSB	0.0190387	0.0617438				MFSD13A	0.313258		2.52363
RPA3	-0.0137361	0.0618268				ZNF564	-0.20933		2.52299
KIAA0825	0.0276208	0.0619683				CFAP54	-0.374073		2.52206
ZFP57	0.0237547	0.0619719				PM20D2	-0.274366		2.52008
TTR	0.0198272	0.0620814				MDM1	-0.266825		2.51809
RBP7	0.0151846	0.062092				CASP4	0.451094			2.51755
LRGUK	0.0254136	0.0621114				TIAM1	0.338214		2.516
ID3	-0.0180088	0.0622428				CYP2C9	0.219078		2.51559
SMIM20	-0.0155145	0.0622662				ARID2	-0.147279		2.51493
LALBA	0.0138276	0.0623255				ENPP1	-0.234111		2.51255
TPTE2P3	0.0207409	0.0623417				GAPDH	0.211026		2.51069
VWA8	-0.018886	0.0623814				CCDC33	-0.352471		2.51067
TMEM31	0.018565	0.0625655				PSMA6	0.472403		2.50958
PPP1R35	-0.011772	0.0625964				ENO4	-0.286532		2.50896
MRPL57	0.0190396	0.0626059				WARS2	-0.2164		2.50727
TRAF1	0.023288	0.0627107				FAM104A	0.120329		2.5058
RASGRF2	-0.0163621	0.0628183				PIGM	-0.208741		2.50541
CAP2	0.0303736	0.0628305				BLCAP	-0.158138		2.50476
CNR2	0.0147509	0.0628716				HTR2B	0.467988		2.5019
TSPAN6	-0.0214175	0.0628971				IGF1R	-0.276164		2.50083
MAGEF1	0.0112873	0.0629798				PIEZO1	0.195642		2.50079
FAM122C	-0.0243103	0.0630487				DEPTOR	-0.370283		2.50017
CMTM7	0.0178354	0.0632441				VIRMA	-0.166219		2.49967
STEAP1	-0.0209797	0.0632445				DCLRE1C	0.233075		2.49893
MDH1B	0.0278875	0.0632541				ASAP2	0.228527		2.49865
TRERF1	0.0245718	0.063276				ZNF114	-0.220007		2.4967
PLEKHM3	-0.0136841	0.0633403				DOCK1	-0.171797		2.49609
GSTA1	-0.0253827	0.0633667				IPO5	-0.162116		2.49608
BUD23	0.0194816	0.0633918				FAM83A	0.282788		2.49576
ABHD17C	-0.0124133	0.0634199				OSBPL10	0.195		2.49472
KCTD13	0.0115529	0.0635243				TMCO3	-0.242183		2.49408
ARL13A	0.0214453	0.0635362				CEP68	-0.198136		2.49322
EFNA1	-0.0167969	0.0635616				TNIK	-0.235529		2.49303
OVOL1	-0.0218782	0.0636122				DOC2B	0.641852		2.49291
ZNF2	0.0139174	0.0636333				MTG1	0.178034		2.49269
MYORG	0.0188178	0.063854				ABHD12B	-0.356617		2.49051
SLTM	0.0147675	0.0639164				SHISA6	-0.247622		2.48976
CFHR1	-0.0540711	0.0639729				LIMCH1	-0.198803		2.48836
OCLM	-0.0412337	0.0640129				PYCR2	-0.15402		2.4878
HINFP	-0.0176117	0.064043				FZD5	0.20202		2.4877
FARSA	0.0109528	0.064047				TMEM19	-0.188643		2.48707
DCBLD1	0.0258691	0.0640832				PPFIBP1	0.181472		2.48699
PIK3CD	0.0129371	0.0642342				PLEK2	0.444888		2.48684
TTC21B	0.0305409	0.0642731				SIGLEC10	0.493701		2.4862
CDIPT	-0.0146125	0.0642958				PMAIP1	0.782145		2.48612
CTCFL	-0.0185062	0.0643294				SLC22A5	-0.199623		2.48439
UNC119B	-0.0264052	0.0643332				RARRES1	0.716745		2.48253
MIR4453HG	-0.0161058	0.0643781				UBXN7	-0.203884		2.48178
GRP	0.0135907	0.0647234				SNORD114-3	0.34427		2.48135
MIR29A	0.0208809	0.0647755				SMIM8	-0.239777		2.4809
PCDH18	-0.0147937	0.0648391				DCP1B	-0.217076		2.4802
DHRS9	0.019655	0.0648761				RPGR	-0.199055		2.48001
FTH1P3	-0.0222879	0.0650536				GBP3	0.439996		2.47968
AKR1C2	0.0316594	0.06507				MRFAP1L1	-0.157209		2.47945
ZBTB43	-0.0236793	0.0651352				CYFIP2	-0.240194		2.47722
NEK11	0.0264324	0.0651539				ICA1L	-0.321332		2.47622
IPO13	0.0150405	0.0651712				DOK1	0.214502		2.47622
OR4N3P	-0.0186031	0.065226				PYCARD	0.269908			2.47614
FAM183BP	-0.0373443	0.0652348				TIGIT	0.292261		2.47562
TCEA3	-0.0234233	0.0652401				OAZ1	-0.151444		2.47558
RTN3	-0.0148922	0.065268				ZNF618	0.338868		2.47552
ASTN2	0.0215765	0.0652703				PTPN21	-0.195334		2.47547
TBRG4	0.0144977	0.065319				ERCC8	-0.160792		2.47457
GTSCR1	0.0184074	0.0653437				QPCTL	-0.120021		2.47433
RABGAP1	0.0144904	0.0654611				PLAG1	-0.281274		2.47418
CYP1B1	0.0418552	0.0655494				VSTM2L	-0.250584		2.47417
OR5M10	0.0392238	0.065626				GPATCH11	-0.198042		2.47386
LOC100506422	-0.0270574	0.0656385				CEP120	-0.157174		2.47197
SPIRE1	-0.0243557	0.0657281				AXDND1	-0.308565		2.47177
ZNF563	-0.0239945	0.0658045				TPX2	0.253967		2.4708
SNTA1	0.0151013	0.0658069				AMZ2	-0.196763		2.46841
PTGES	0.0313068	0.0659206				OR52K3P	0.478013		2.46802
CD177	-0.0428687	0.0659713				MMP15	0.185209		2.46779
DYRK4	0.0172103	0.0660725				MXRA7	-0.215053		2.46627
FAM167A-AS1	0.0255373	0.0660853				BCL2L15	0.636414		2.46576
ZNF320	0.0209049	0.0661266				VCL	0.272433		2.46299
SNAPC2	-0.0117831	0.0662139				ITGB6	0.352558		2.46225
NTSR1	0.0167425	0.0662781				CETN3	-0.288598		2.46046
CERK	0.0193327	0.0663276				SPATS1	-0.338388		2.46019
CIDEB	0.0240042	0.0663691				TRIP11	-0.220982		2.46017
SNORD115-32	-0.0516459	0.0665811				FADS2	0.294743		2.45925
GAS6	-0.0190611	0.0666039				TFPT	0.196894		2.45844
PKNOX2	0.0165481	0.0667643				RCOR3	-0.222698		2.45789
PRDM10	0.0117838	0.0667897				SKA3	0.292447		2.45737
SPATA18	0.0262247	0.066802				SOCS4	-0.18014		2.45691
THAP5P1	0.0241555	0.0668506				C20orf96	-0.282415		2.45473
TRIM31	0.0626253	0.0670394				IL20RA	-0.247526		2.45466
MPLKIP	-0.0131052	0.0671165				SYAP1	-0.204502		2.4507
PRR14L	0.0129697	0.06721				DYNC1I2	-0.325674		2.44996
MGC32805	0.0203503	0.0672586				PAICS	-0.188593		2.44867
FAM107A	0.0229163	0.0672795				MT1E	0.221821		2.44846
COPS5	-0.0200455	0.0672966				ZC3H13	-0.16373		2.44789
OR6C2	-0.0165606	0.0673398				GNA11	-0.173625		2.44724
DEFB127	0.0174911	0.0673892				SNORD116-12	-0.263659		2.44717
IGHMBP2	0.0145804	0.0675148				FBXL3	-0.151623		2.44705
NFIA	-0.0263248	0.0676339				MGLL	-0.283086		2.44574
CD81	-0.0174956	0.0676493				FBXO48	-0.229042		2.44464
TMEM219	-0.015254	0.0676531				GPAT3	-0.344473		2.44268
ERVH-6	-0.0278946	0.0676617				GLCCI1	-0.194735		2.44192
CHCHD4	0.0138423	0.0677232				TENM4	0.139371		2.44051
C8orf48	0.0173346	0.0677838				SLC37A1	0.292377		2.43888
PLD1	-0.0180179	0.0678148				ZNF180	-0.137563		2.43864
TOLLIP	-0.0119674	0.0678333				HIST1H2BH	0.246718		2.43807
DUSP28	0.0163648	0.0678625				MFSD2A	0.334621		2.437
CCDC68	0.040185	0.0678834				OMA1	-0.192272		2.43577
OR5E1P	0.017302	0.0678849				MIR4697HG	0.206799		2.43303
TMEM242	-0.0188853	0.0680997				STK39	0.128397		2.43281
PWWP3A	0.01856	0.0681565				LYNX1	0.193227		2.43242
DLG2	-0.016339	0.0682799				NMI	0.692828		2.42987
RIN3	0.025708	0.0683713				LGALS17A	1.25345		2.42969
RDH10	0.0233485	0.0685028				TSHZ1	-0.194133		2.42746
ZNF213	0.0159196	0.0685167				WDR35	-0.314303		2.42688
PNMA8A	0.0171285	0.0685946				JAG1	0.322037		2.42681
DTNBP1	0.0146507	0.0686807				SMC3	-0.182415		2.42608
ZNF195	0.0215625	0.068684				MTA2	0.206512		2.42546
MIR7-2	0.0212495	0.0687137				LOC100049716	-0.193292		2.4247
ZRANB1	-0.0154749	0.0687772				LILRA6	0.916331		2.42241
DNER	0.0296832	0.0688193				ZNF23	-0.192669		2.42217
DPY19L3	-0.0245556	0.0688288				FAM104B	-0.311864		2.42123
ASB9	0.0211155	0.0688559				MYH10	-0.248822		2.42052
OTUD5	0.0155499	0.0688958				EMC3	-0.319658		2.42
PLPP6	0.0179545	0.0689052				MT1B	0.20031		2.41794
WDR72	0.0149921	0.0690754				HACE1	-0.208954		2.41692
PTK2	-0.0166217	0.0690837				CAP2	-0.360339		2.41646
AICDA	-0.0210842	0.0691733				NAA35	-0.160584		2.41356
CDKL1	0.0248091	0.0691878				LOC100130370	0.157234		2.4115
SYT13	0.017409	0.0692395				ZC2HC1C	-0.33521		2.41133
CYB5D2	0.0215102	0.0693332				IFT74	-0.241198		2.4112
ARAFP2	-0.0173276	0.0694391				NPR3	-0.208531		2.40992
ZC3HAV1L	0.0187216	0.0694393				FCN1	0.461718		2.40895
CSTA	-0.0301578	0.0694434				GPRC5A	0.527277		2.40846
LINC00951	-0.0130703	0.0695384				ANAPC5	-0.202586		2.40705
ZNF274	-0.0175472	0.0697877				TRAF2	0.158907		2.40657
SPAG1	-0.0219037	0.0698455				SGO1	0.164124		2.40459
NPFFR2	0.0150637	0.0698663				PCM1	-0.189889		2.40455
HNRNPH3	-0.0165425	0.0699132				SENP2	-0.180703		2.40432
NAV3	0.0142879	0.0699337				RNPC3	-0.19771		2.40251
MRGBP	0.0166561	0.0700071				RBMS2	0.399937		2.40185
ZNF668	-0.0166641	0.0700657				LRRC8A	0.227365		2.40153
EXOSC3	-0.0183797	0.0702715				SCCPDH	-0.198883		2.39974
TNS1	-0.0205821	0.0703836				PPP1R42	-0.353488		2.39965
CTDSPL	0.0255872	0.0704969				DNAH2	-0.387759		2.39709
ARHGAP44	0.020204	0.0705315				COL1A1	0.153597		2.39587
EQTN	0.0198821	0.0705867				GADD45G	-0.308565		2.39517
OR6C4	0.020687	0.0706446				KRT6A	0.947893		2.395
NCAPD3	0.0210588	0.0708267				TAGLN3	-0.33623		2.39455
APOBEC1	0.0142445	0.0709583				CPSF6	-0.150636		2.39351
C1QA	-0.0742872	0.0710437				ZNF672	0.178699		2.39309
PRSS16	0.0150905	0.0710452				KCNJ15	0.562089		2.39205
TDRP	0.0205741	0.0711553				ZNFX1	0.54518		2.39045
TOM1	-0.0180133	0.0712272				ARHGDIB	0.372931		2.38868
TAF7L	0.0192169	0.0712902				XPC	-0.2226		2.38853
NFE4	0.0164649	0.0714282				ZCCHC14	-0.16206		2.38834
SIAH2	0.0119972	0.0714354				CLASP1	-0.179176		2.38748
SHLD1	0.0193743	0.0714968				JAG2	-0.279131		2.38638
OR4K15	0.0257037	0.0715279				ETHE1	0.206244		2.38621
RFTN2	0.017757	0.0715805				BTG4	-0.431601		2.38499
VWA3B	0.0321506	0.0716892				STAG2	-0.15704		2.38185
FAM172BP	-0.0518906	0.0717894				ITGAV	-0.158492		2.38123
BRWD1	0.0207448	0.0718527				GAS7	-0.202198		2.38057
ZNF257	0.0496216	0.0722113				TP53I3	0.214705		2.37947
RASGEF1A	-0.0128014	0.0722174				BLNK	0.302769		2.37946
ZC3H12A	0.0290925	0.0722383				L2HGDH	-0.133101		2.37826
RNF213	-0.0627291	0.0722959				CRYZ	-0.250339		2.37796
ZNF311	0.0192861	0.0723579				ITPR3	0.185248		2.37772
WDR19	-0.0267401	0.072405				ELOVL7	0.659095		2.3772
NPAS3	-0.0193799	0.0724283				NUP62CL	-0.240717		2.3763
CPB2	0.0227714	0.0725483				PPIL6	-0.2331		2.37535
SPRR2A	-0.109483	0.0726011				NOL9	-0.144042		2.37406
IQCA1	-0.0268516	0.0726212				CXCL14	0.651203		2.37382
CNGA2	-0.017911	0.0726319				C1orf141	-0.344242		2.37358
GLRX2	-0.0203828	0.0727313				NEK1	-0.256358		2.3733
FBXO34	0.0184997	0.0727843				C11orf71	-0.205931		2.37324
LONRF2	-0.0273081	0.0728189				CFAP47	-0.33052		2.37266
SLC9A4	0.0269251	0.0728335				ZBTB33	-0.192451		2.37141
FAN1	-0.0236953	0.0729668				ERICH3	-0.342392		2.37039
TSPAN5	-0.0216152	0.072967				DET1	-0.238064		2.36831
P3H4	0.0159416	0.0731153				DMTN	-0.19976		2.36594
GPATCH4	0.0209213	0.0733064				TMEM92	0.286482		2.36398
CCDC28A	-0.0239886	0.0733333				NLRP14	-0.224399		2.36341
GLT8D1	0.0236023	0.0733542				SPOPL	-0.221767		2.36301
NPAS4	-0.0169704	0.0734782				TRIM38	0.541856		2.36214
DPH5	0.0224146	0.0735415				TMEM80	-0.22029		2.36177
CCDC146	-0.0251175	0.0735949				LSR	0.237333		2.36155
MYO1C	0.0190699	0.0736304				HIPK1	-0.18189		2.36153
COLGALT2	-0.0209629	0.0736409				PDK2	-0.306086		2.36103
CHRNB3	0.0209389	0.0736619				AZIN1	-0.212565		2.35845
KLF2	-0.0161603	0.0737233				RASA3	-0.272508		2.35762
FCMR	-0.0288952	0.0737498				DCAKD	-0.295634		2.35647
ANK3	0.0244178	0.0737596				GBP5	1.1899		2.35634
SNORD116-6	0.0578292	0.0737849				DCBLD2	-0.218312		2.35546
OR8H2	-0.0198209	0.0738535				TMEM140	0.687747		2.35519
NUP85	0.0198144	0.0739254				CFI	0.34116		2.35479
PPRC1	-0.0180853	0.0739493				ZNF175	-0.214801		2.35383
PON2	0.018457	0.0739907				MAN2A1	0.239524		2.35326
WBP1L	0.0239764	0.0740022				AHNAK2	-0.369888		2.35294
TSPAN7	-0.0272468	0.0740228				FAM120B	-0.20335		2.35242
NDUFB8	-0.0256654	0.0740601				PBX1	-0.222785		2.35209
ITGA2	-0.0169273	0.0741051				MEAF6	-0.204611		2.35176
BASP1	0.0233448	0.0742379				MT1L	0.170769		2.35163
USP26	0.0175081	0.0742912				SERPINB9P1	0.632736		2.35108
CBLB	-0.0190138	0.0744567				TRIM16	0.221999		2.3509
CRB1	0.0166466	0.0744821				ATP5PB	-0.165676		2.35066
FEZ1	0.0198824	0.0746104				BRIP1	0.706342		2.34785
FZD5	0.0196225	0.0747519				ZFP90	-0.244258		2.34778
POU4F3	0.0166561	0.0747771				ESS2	-0.116866		2.34743
GABRA2	-0.0172675	0.0748697				IL19	0.352426		2.34727
CCIN	0.0285696	0.0749252				NEK11	-0.296928		2.34716
SLC12A3	0.0179993	0.0750349				TMEM254	-0.241715		2.34604
TACR2	0.014785	0.0750584				NDUFA5	-0.191283		2.34592
CNPY3	-0.020119	0.0750612				SLC25A12	-0.165165		2.3445
SMAD9	-0.0242203	0.0751566				COQ10A	-0.212909		2.34436
BIN1	0.0175965	0.0752766				VNN1	0.355823		2.3443
CROT	-0.0213331	0.075323				ADAMTS15	-0.163915		2.34378
MTA3	-0.0180467	0.0753564				C4A	0.659068		2.34322
ANP32C	0.0144525	0.0753816				MCPH1-AS1	-0.19242		2.34297
ZNF318	0.0168918	0.0754101				TNIP1	0.189483		2.34292
DIO1	0.0359003	0.0754194				DNAH7	-0.339476		2.34258
PDGFRL	0.0290576	0.0754545				PARVG	0.434225		2.34129
LTBP1	0.015788	0.0756046				RPS14P3	-0.192656		2.34105
C7orf25	-0.0275349	0.0756341				HSPA4L	-0.298752		2.33958
GLB1L	0.0373114	0.0756403				LMLN	-0.287044		2.3393
LINC00328	0.0417927	0.075748				SH3GL1	0.168008		2.33832
DBNL	-0.0185593	0.075793				MICU3	-0.243205		2.33828
CLMP	0.0222081	0.0758473				HRH2	0.266634		2.33795
FMO2	0.0469205	0.0760687				SMAGP	0.19426		2.33763
RCSD1	-0.0211202	0.0760993				NFATC3	-0.129982		2.33708
CAMK2A	-0.019812	0.0761034				SLC25A30	0.313792		2.33698
RCOR3	0.0221882	0.0761253				OR8J3	-0.187061		2.33698
CCDC89	-0.0235602	0.0761332				ALPK1	0.280077		2.33687
LOC494141	-0.0228836	0.0762523				TOMM20	-0.20025		2.33598
NLRP12	0.0232229	0.0763717				TMEM168	-0.216082		2.33567
OTUD6B	-0.0192604	0.0763803				VAMP1	-0.241308		2.33548
ZNF160	0.0155448	0.0763876				NARS	-0.128914		2.33543
NLRP2	-0.0216948	0.0765333				NAPSB	0.224109		2.3349
ADH7	0.0561136	0.076582				MORN1	-0.267312		2.33375
DUT	-0.0177623	0.0766224				ZNF396	-0.261772		2.33328
OR4C13	0.0341748	0.076649				PLEKHM3	-0.168248		2.33265
COG7	0.0228634	0.076651				CALHM6	0.425813		2.33142
ELOF1	-0.0274802	0.0766757				APCDD1	-0.216338		2.33135
ACVRL1	-0.0380207	0.076689				CDKL3	-0.262183		2.32965
MMEL1	0.0170714	0.0767056				RSRC1	-0.221005		2.3288
CDCA7L	0.0309916	0.0768104				GOLGA2P9	0.200071		2.32835
SOCS2	-0.0441899	0.0768433				CYSRT1	-0.198976		2.32789
LOC375196	0.0197126	0.0771029				ABCA2	-0.249269		2.32784
GPNMB	-0.0829167	0.0771055				PPM1A	-0.162847		2.32771
TRAF3	-0.0158097	0.0771665				HSDL1	-0.223508		2.32708
PDILT	0.0189416	0.0771667				PLK1	0.280887		2.3268
ZNF627	-0.0251733	0.0771693				TMEM38A	-0.133659		2.32511
ANKRD7	-0.0156188	0.0773581				LINC00909	-0.229156		2.32427
ATXN7L1	-0.0216805	0.0774814				FKBP7	-0.14676		2.32392
DCLK2	-0.026808	0.0775112				FAM3B	0.329441		2.32343
C7orf57	0.0294121	0.0775429				SLC35E4	0.170088		2.32322
METTL3	-0.0270629	0.0775545				PRIM1	-0.254887		2.32259
GGH	-0.0252493	0.0775863				ETV7	0.631167		2.3217
PRKG2	0.0206882	0.0777094				UBQLN2	-0.165586		2.32031
ZNF408	0.0202078	0.0777613				DOC2B	0.346624		2.31978
SPATA32	-0.0236814	0.0777712				CYB5D1	-0.252524		2.31965
TDG	-0.0227152	0.0778106				POGZ	-0.168771		2.31939
PSENEN	-0.0201784	0.0778385				ZMYND15	0.198664		2.3189
OR52B4	0.0251872	0.0778845				AVIL	0.249343		2.31807
TAS2R20	-0.0337805	0.0779464				MLXIP	-0.183361		2.31661
VSIG10L	0.0188732	0.0779744				DENND3	0.249093		2.31646
MSRA	0.0182704	0.0780108				LRP4	-0.249248		2.31503
DPH3P1	0.0164323	0.078126				WDR47	-0.225356		2.31419
GRAMD2A	0.0409795	0.0782149				CCDC136	-0.149675		2.31352
PAX8-AS1	-0.0276376	0.0782167				IQCH	-0.306071		2.31297
YJU2	-0.0161051	0.0782303				ZNF594	-0.281067		2.31082
CD34	0.0288669	0.0782813				NUDT14	-0.22971		2.31061
PINLYP	-0.023956	0.0783455				TMEM192	-0.153602		2.30997
DUSP23	0.0144278	0.0784343				LMO7DN	0.19168		2.30992
INPP5A	0.021139	0.078448				CETN2	-0.230978		2.30945
ANAPC4	-0.0249819	0.0784789				SERPINB9	1.00701		2.3091
LINC00905	0.0207638	0.0785526				UPK1B	0.380033		2.3075
NVL	-0.0213203	0.0786124				PLCB4	-0.314675		2.30735
CARHSP1	0.0216927	0.0786502				TRIM36	-0.133194		2.30582
MDFIC	-0.0157342	0.0786505				ATXN7L1	-0.204506		2.30362
LINC00346	0.0356247	0.0787244				FAM135A	0.393489		2.30336
INSL5	0.0308035	0.0788572				SRPK1	0.22213		2.30275
PPM1F	0.0151455	0.0788599				BCL9	-0.268518		2.30115
RNF181	0.022072	0.0789022				CTSC	0.175198		2.30032
SPINT3	0.0186164	0.0789229				UBD	0.9229		2.29956
SMARCC1	0.0180063	0.0791308				TNFSF13B	0.848692		2.29932
TCF7	0.0201977	0.0791335				NAF1	-0.281427		2.29773
PRDX5	0.034841	0.0792264				OR10S1	0.232316		2.29768
DALRD3	0.0276037	0.0794686				NMT1	0.179555		2.2961
HSD3BP4	-0.0383786	0.0796336				ACYP1	-0.20574		2.2957
SNORD115-25	0.0470379	0.0796534				SNORA70C	-0.262879		2.29555
WNT16	0.0206737	0.0796755				NMT2	-0.193943		2.29393
PARL	-0.0213858	0.0797204				DLL1	-0.332502		2.29387
THAP5	-0.0270267	0.079787				PPA1	0.518222		2.2934
DIO2	-0.0175251	0.0798499				ABRAXAS1	-0.292124		2.29257
DENND1C	-0.0205731	0.0798891				INHBB	-0.170263		2.29248
POLE2	0.0219874	0.0798916				LRRN1	0.46135		2.29189
DHPS	0.0233866	0.0799079				MAP3K20	-0.165218		2.29117
AAMP	0.0167673	0.079979				CCNB2	0.315008		2.29037
GPR52	-0.0177972	0.0800323				TPPP3	-0.213276		2.29028
CTBP2	-0.0172546	0.0800433				SNORA28	-0.366235		2.28993
LAMA3	-0.0197818	0.0800866				SAMD7	-0.175113		2.28961
CEMIP	-0.0330311	0.0803041				MACC1	0.248891		2.28945
GDE1	-0.0198072	0.080329				VEGFA	0.28698		2.28929
RUSC2	0.0156695	0.0803653				POM121L4P	0.198004		2.28886
CFHR1	-0.022475	0.0805078				ZNF227	-0.143202		2.28871
LMO3	-0.0340086	0.0806192				FBXO36	-0.243169		2.28809
TMEM45B	-0.0362146	0.080671				SCARNA22	0.387746		2.28727
MAPK13	-0.018515	0.0808692				IER3	0.288929		2.28521
RND2	-0.0280946	0.0809807				FAM200B	-0.195632		2.28473
ZMYND15	0.0218662	0.0810909				KIAA0825	-0.319034		2.28397
OR52N5	-0.0312201	0.0811923				MCUB	0.613255		2.28244
FN3KRP	-0.0240279	0.0812823				ERLIN2	-0.187548		2.28166
NFIC	0.0230581	0.0812906				BPHL	-0.235719		2.28116
ZNHIT2	-0.0212318	0.0813799				CALCOCO1	-0.199453		2.27904
PHLDA1	-0.0355412	0.0814204				IL18BP	0.342352		2.27895
GHR	0.037157	0.0816058				UBE2S	0.196842		2.27829
LMLN	0.0315986	0.0816468				CHRNA10	-0.186425		2.2771
ATP8A1	-0.0177664	0.0816858				TMEM97	-0.221636		2.27699
GPR161	-0.0123118	0.0819098				THBS1	0.650161		2.27687
ZPBP	0.0235282	0.0819337				SLC12A4	-0.147731		2.2753
ID1	0.0424935	0.0819702				LINC00910	-0.269655		2.27489
SCARB1	-0.0268698	0.082169				OR10G4	0.23078		2.27426
RHOD	-0.0257585	0.0821814				DRD2	-0.175889		2.27216
PAGE5	0.0212636	0.082296				GSTA1	-0.286029		2.27182
SRRM1	0.0199871	0.0823209				CLEC2B	0.361229		2.27119
PCDHB16	0.0305687	0.0823323				DLGAP5	0.245437		2.26876
DAPL1	0.0397902	0.082357				CDADC1	-0.180878		2.26868
CAPN13	0.0333233	0.0823693				PDLIM1	0.213073		2.26653
CLSTN2	0.0245985	0.0824596				P4HA1	-0.194905		2.26652
CAVIN1	0.0202964	0.0825165				CAV2	0.303951		2.26466
NOTCH2	0.0288525	0.0827781				TLL1	-0.266773		2.26209
FAM171B	-0.0327495	0.0827874				XRCC1	-0.202337		2.25945
PPP1R10	-0.0145921	0.082846				QPCT	0.283373		2.25822
MMP27	-0.0246753	0.0828512				TCTN2	-0.301603		2.25732
NLRP8	-0.0192439	0.0829021				OCRL	-0.168809		2.25645
C6orf99	-0.0441578	0.0829176				TPM3	0.168421		2.25642
TPTEP1	-0.0307413	0.0829792				PNPLA4	-0.228011		2.25637
LRRTM4	-0.0285176	0.0830348				APBB1	-0.329175		2.25625
LINC00308	0.0178905	0.0831652				SLC38A5	0.47759		2.25598
SNORD115-44	0.0570289	0.0832012				ARPC3	0.282385		2.25588
JPX	-0.0320781	0.0832406				JADE1	-0.217629		2.25585
MUC1	0.0345259	0.0833604				GKAP1	-0.189869		2.25581
QPCTL	0.0129524	0.0834102				LDHB	-0.190093		2.25562
KRT17	-0.0823346	0.0834332				CARD11	0.376968		2.25521
BLCAP	0.0169237	0.083434				SYNE1	-0.338709		2.25398
PAPPA	0.0183135	0.0834722				TEAD4	0.148		2.25159
EHF	0.0157372	0.0835481				PRUNE2	-0.245079		2.25145
PFDN5	0.0270453	0.0835648				ZNF254	-0.197037		2.2507
TINAG	0.0205771	0.083589				SRI	-0.162891		2.25014
ERCC6L2	0.0197199	0.0836969				ANKRD13A	0.18333		2.24972
ZG16	0.0241442	0.083751				KIF6	-0.297293		2.24904
LOC440311	0.0272797	0.0838285				CCL22	0.237451		2.24878
SLC25A6	-0.023506	0.0838679				ADSSL1	-0.28214		2.24642
STAP2	-0.0316539	0.0839847				COL3A1	0.174934		2.24641
POPDC3	0.0257753	0.0839933				PITPNC1	0.467691		2.24613
SGTA	0.011885	0.0840335				MBLAC2	-0.177574		2.24538
OR8A1	-0.0282003	0.084076				ATP10A	0.330223		2.24469
GINS3	-0.0211922	0.0841032				VSIR	0.21531		2.2422
ORMDL3	-0.0258975	0.0842472				PRRT3	-0.23776		2.24131
PEX5	0.0260015	0.0843239				VN1R2	0.185283		2.24125
OR2B2	0.0264383	0.0844015				CCL19	0.241991		2.24092
DHX35	0.0302958	0.0844382				EID1	-0.18434		2.24072
RPL36	0.0179628	0.0845082				BHLHE40	0.198073		2.24006
IGFBP3	0.0456045	0.0845216				AGGF1	-0.11927		2.23939
CRYGA	0.0231175	0.0845574				REV3L	-0.187702		2.23731
ZNF443	0.0410888	0.0845586				KCNH3	-0.182835		2.2364
PBLD	-0.027601	0.0846532				C2orf73	-0.383052		2.23532
ODF3L1	-0.018954	0.0846799				GPT2	0.363862		2.23531
PYCR1	0.0182372	0.08481				TFB2M	-0.157468		2.23503
LINC00921	-0.0267032	0.0848465				FXR1	-0.175463		2.233
KCNMA1	-0.0484278	0.0849406				HIST2H2BE	0.31668		2.23197
GRK5	0.0244538	0.0849796				LIX1L	-0.194077		2.23152
FDPSP2	0.0307099	0.0849976				FLRT3	-0.482412		2.23145
MAATS1	0.0348183	0.0850122				ZNF714	-0.155091		2.23133
KDM3B	-0.0204815	0.0852483				OR5G5P	-0.17695		2.23106
LYRM4	0.0227177	0.085323				CIART	-0.397342		2.23102
MRPL22	-0.0195287	0.0853238				TRIM21	0.567461		2.23011
UCK2	0.0183282	0.0853395				KCNK5	0.239304		2.22853
RASAL3	0.0332384	0.0853929				LRGUK	-0.287828		2.22783
BCAS3	0.0270477	0.085399				TMEM131	-0.142506		2.22768
FKBP7	0.0169477	0.0855616				LAT2	0.208931		2.22763
ZNF501	-0.0230129	0.0855771				TSPYL1	-0.149445		2.22729
MAFG	0.0260338	0.0856422				TSGA10	-0.283922		2.22713
CLK4	0.0273025	0.0856947				GPR87	0.293053		2.22697
LY6D	0.0279855	0.0857152				SH2D4A	0.174779		2.22684
IMPA2	0.0225093	0.0857761				ALMS1	-0.222943		2.22679
FRMD3	-0.0741287	0.0859322				MLKL	0.740007		2.22678
NANP	-0.0175495	0.0860286				DCAF17	-0.162985		2.22613
ANKRD53	-0.0223219	0.0860975				LCA5	-0.271379		2.22578
MIR96	-0.0305076	0.0861136				APOBEC3G	0.59812		2.22576
WDR46	0.0244983	0.0861462				OLFM2	-0.169035		2.22513
MRE11	0.0249597	0.0861732				KCNMB3	-0.420723		2.2251
APPL2	0.028093	0.0862323				FCER1G	0.755723		2.225
TSPAN11	-0.0388321	0.086244				SP4	-0.162286		2.22478
ZNF713	0.0316693	0.0862491				VIPR1	-0.175592		2.22421
REV3L	-0.0224303	0.0862639				ZNF726	-0.185371		2.22379
SHFL	0.0470691	0.0862953				FMN1	-0.221881		2.22241
OR5M1	0.0279482	0.086455				CTF1	-0.157963		2.22238
OR8H3	-0.0259486	0.0864551				SDHC	-0.182615		2.2203
SLC35B2	-0.0215883	0.0864595				GSTA5	-0.222256		2.21906
FILIP1	0.0395264	0.0865409				RORB	0.273151		2.21905
SNORA28	-0.0431957	0.0865681				LOC100506422	-0.29009		2.21822
HPDL	0.0224782	0.0866228				PARVA	-0.207684		2.21803
PAMR1	0.0573341	0.0866231				MAML3	-0.208282		2.21789
TMEM151B	-0.0246021	0.0866255				PLEKHH1	0.181415		2.21671
FRMD4A	0.035655	0.086673				NR3C2	-0.227404		2.2158
NSD3	-0.0199973	0.0867456				S100A10	0.364019		2.21479
LRRC18	0.0266285	0.086751				TMEM14A	-0.29515		2.21427
CCDC69	-0.0267774	0.0869332				C20orf194	-0.209585		2.21416
C11orf87	0.0221052	0.0869515				RHPN1-AS1	-0.193523		2.21333
GRK7	0.023302	0.0869668				RNF128	-0.230754		2.21275
ZBED5	0.0188208	0.0870275				DNAH11	-0.37505		2.21265
SIGLEC15	-0.0182951	0.087042				IFI27L2	0.161602		2.21114
ARHGAP19-SLIT1	0.0199629	0.0871655				TSPAN11	-0.322313		2.21078
PIBF1	-0.0277169	0.0872056				ZNF135	-0.217343		2.21076
LINC00615	-0.0322541	0.0872601				PCNP	-0.17109		2.21045
MGAT5B	0.0167486	0.0872602				DRD1	-0.270026		2.20973
CYP4Z2P	0.0381419	0.0873833				CES1P1	-0.32711		2.20958
DRG2	0.0173705	0.0874397				MPV17L	-0.301713		2.20913
RELCH	-0.0222058	0.0876466				PER3	-0.339617		2.20908
THOC6	-0.0170065	0.0876813				ZNF75D	-0.194349		2.20891
XPO4	0.0219234	0.0876868				WNT9A	-0.235876		2.20766
C16orf70	-0.0213846	0.0877311				KRTAP5-8	0.235391		2.20742
SCG3	-0.0245672	0.087757				GIMAP2	0.496019		2.20692
LAG3	0.0357069	0.0877872				TMEM17	-0.278361		2.20661
PTGR1	0.0278867	0.0877908				RNF19B	0.490793		2.20545
S1PR4	-0.0248694	0.0877986				AP2S1	0.140222		2.20498
ZFYVE1	0.0200818	0.0881026				STK26	0.207681		2.20496
TNFSF10	-0.0472582	0.088123				COLCA1	-0.316878		2.20475
GLYATL1	0.023267	0.0881441				TRAFD1	0.469589		2.20471
ANGPT1	0.0222418	0.0881781				LMBRD1	-0.166403		2.20443
IGKC	0.024563	0.0882723				ANKRD22	1.14421		2.20421
HYLS1	0.0359383	0.0883544				SH3GLB1	0.217399		2.20293
PCP4L1	0.032222	0.0884669				RCBTB1	-0.23576		2.20264
TRMT10A	-0.0226582	0.0885563				SQOR	0.447862		2.20239
KRT31	0.0249049	0.088576				IGKC	0.469403		2.20193
P2RY8	-0.0356545	0.0885884				DYNC2LI1	-0.207062		2.20081
TBC1D8B	-0.0300918	0.0886079				SIGLEC1	0.527924		2.20051
COQ5	-0.0243777	0.0886666				TNFSF15	0.230586		2.19966
DDA1	-0.0150166	0.0886893				IL15RA	0.366368		2.19849
DOK5	0.0276781	0.0887438				FAM3D	0.245433		2.19821
SPATA16	0.0215298	0.0888366				FGD3	0.169839		2.19787
RPL39L	0.0222258	0.0889568				NCALD	-0.237729		2.19783
TRH	0.0203496	0.0891976				TYROBP	0.595184		2.1975
SUN5	-0.0210801	0.0892218				LOC100287896	-0.246275		2.19605
HNRNPD	-0.0183565	0.0892271				TERB1	-0.173627		2.19469
ISOC2	-0.0194172	0.0892879				CASC4	-0.162968		2.19407
OSBPL5	0.0222357	0.0893116				ARPC1B	0.302118		2.19267
ZNF300P1	0.0405782	0.0893188				OSBPL9	-0.141196		2.19243
ZBTB37	-0.0319628	0.0893415				LRIG1	-0.353162		2.19226
NOVA1	0.0204379	0.0895072				PRPS1	-0.197069		2.19225
SRGAP1	0.026263	0.0895102				NT5C2	0.220075		2.19204
PDGFA	0.0315877	0.0895412				GDF9	-0.184249		2.19078
PRSS55	0.0219354	0.0895499				SLC25A4	-0.231612		2.19045
SPDYE3	-0.0277449	0.08958				LRRC31	-0.245221		2.19007
LSM10	-0.0283214	0.0895934				ITGB7	0.293982		2.18988
ZNF346	0.0189742	0.0896009				GLB1L2	-0.296164		2.18946
UBE2S	0.0401801	0.0896417				RAB29	0.302814		2.18925
EPB41L4A-AS1	0.021701	0.0896766				SMDT1	-0.171673		2.1891
OFD1	-0.0285677	0.0897174				GLI3	-0.247723		2.18896
MFAP3L	0.0207816	0.0897588				GBP2	0.832739		2.18872
OR8B8	0.0235278	0.0898242				ZNF708	-0.14683		2.18806
AXDND1	0.035773	0.0900905				AP4M1	-0.198064		2.18762
PRSS48	0.0319313	0.0901043				CIITA	0.235072			2.18756
DOP1B	-0.0310761	0.0901341				ACSS1	-0.280222		2.18666
GEMIN8P4	0.0211106	0.0902616				LDLR	0.375206		2.1862
AJUBA	-0.0298757	0.0904924				FAM110A	0.119756		2.18619
CREB3L4	0.0295921	0.0905132				SGCB	-0.214863		2.18565
CLDN3	-0.0278841	0.0905954				CASP5	0.758587			2.18542
KCNAB1	-0.0461699	0.090609				SEPTIN10	-0.271324		2.18538
ZNF487	0.0353983	0.0906286				HIST2H2AB	0.203043		2.18524
STYXL1	-0.0363213	0.0908135				CCDC69	-0.218813		2.18482
CCNI2	0.0247057	0.0908255				MT2A	0.377207		2.18375
CHST7	0.0197597	0.0909242				POLR2G	0.201089		2.18294
TPRX1	0.0471214	0.0911154				S100A14	0.353095		2.18285
ZFYVE26	-0.0467722	0.0911475				FBXO4	-0.216016		2.18235
PCDH20	-0.0294575	0.0912737				ATP5F1C	0.18377		2.18103
BAALC	0.0273527	0.0913267				SH3BGRL	-0.195177		2.18037
FRG1BP	-0.0268384	0.091406				RASSF6	-0.241849		2.18036
AGMAT	0.0229006	0.0914408				BTN2A2	0.266219		2.17992
ARL4D	-0.0358114	0.0915044				TFF3	-0.245131		2.1792
CA5A	0.033236	0.0915303				SLC15A3	0.588131		2.179
REXO5	-0.0333041	0.0915587				B3GALT2	-0.282086		2.17877
TTC6	-0.0495509	0.0916268				PADI1	0.226303		2.17782
EOGT	0.0269749	0.0917131				MTF2	0.219947		2.17619
TRIM48	0.0302064	0.0918151				COPS7A	-0.130254		2.17599
RARB	-0.0262054	0.091877				P4HA2	-0.217145		2.17572
CARD19	0.0209155	0.0919167				SENP6	-0.142077		2.17522
PCGF6	-0.0407945	0.0919454				CCDC148-AS1	-0.479677		2.17458
ALG1	-0.0247645	0.0920068				CASZ1	-0.205413		2.17386
GNG8	0.0262141	0.0920141				TEP1	0.226857		2.17215
ZBTB18	-0.0234239	0.0920466				UGDH	-0.165954		2.17202
MRGPRX1	0.0300688	0.0920642				LRRIQ3	-0.26782		2.17136
LOC400627	0.0217231	0.0922794				PDZK1IP1	0.587021		2.17126
SPATA12	0.0275243	0.0922902				ZKSCAN1	-0.256727		2.17094
BRCA1	-0.032134	0.0924248				CXCL13	0.68642		2.17086
PACRGL	-0.0273415	0.0925747				FRYL	0.228918		2.17083
AIF1L	0.0235022	0.0926601				RTKN2	0.313149		2.16992
GPKOW	-0.0212159	0.0927202				LILRA3	0.874792		2.16946
ISCA2	-0.0233601	0.0927346				RND3	0.282542		2.16946
LRRC14B	0.0255401	0.0928484				MMS22L	-0.195673		2.16877
SPARC	-0.0895836	0.0928858				SLC22A12	0.169868		2.1674
KLF15	0.0290244	0.0930514				MCL1	0.315314		2.16608
SMC1B	0.0225518	0.0930669				RNF145	0.187091		2.16575
RELB	0.0324824	0.0931454				ZNF302	-0.167159		2.16484
RPS3	-0.0209276	0.0931552				GBP2	0.881361		2.16391
ECEL1P2	0.0188312	0.0932166				TOGARAM1	-0.201539		2.16358
KIF13A	-0.0210985	0.0933668				B3GNT6	0.222433		2.16309
OGN	-0.0258276	0.0934325				IL1RN	0.991141			2.16293
XRRA1	0.0238193	0.0936948				MAP7D3	-0.186332		2.16276
WRNIP1	-0.0163062	0.093911				HECTD1	-0.214632		2.16184
TTC23	-0.0198714	0.0941097				ZYX	0.383826		2.16145
CACNG6	0.0280556	0.0941216				LAG3	0.286967		2.16114
ZNF83	0.0318539	0.0941705				SLCO2A1	0.336413		2.16107
GORASP1	0.021919	0.0942936				DHRS13	0.159461		2.16106
PRSS22	0.0259969	0.0942989				PCMTD2	-0.232844		2.16052
WNT7B	-0.0231735	0.0943023				AMZ2P1	-0.22359		2.16051
EZH2	-0.0336258	0.0943545				MAP7D1	0.144174		2.15971
P2RY1	0.0261537	0.0943783				NUB1	0.501081		2.15765
SLC10A2	0.0234989	0.0943862				SCN11A	-0.220091		2.15713
UBE2E4P	-0.0213407	0.0943927				XPNPEP1	0.345444		2.15648
TEX101	-0.0257952	0.094525				MAP4K3	-0.158006		2.15643
WDR45	-0.0281959	0.0945386				MAP6	-0.228406		2.15572
MXD4	0.0271307	0.0945756				CFAP69	-0.283501		2.1557
CLSPN	-0.0258985	0.0945756				ZNF432	-0.201099		2.15567
DDX59	0.0200672	0.0945999				SIGLEC14	0.476094		2.15544
THSD4	0.0359564	0.094661				AACS	0.20162		2.15353
DNAH6	0.0447168	0.0946633				HLA-DQB1	0.359809		2.15351
FAM221A	0.0312464	0.0947244				CLCF1	0.161683		2.15311
TMCO5A	-0.0307222	0.0947332				DIAPH1	0.249716		2.15159
SMG1	0.0262404	0.0948232				PLS3	0.2872		2.15106
C2orf50	0.0297639	0.0948312				MT1JP	0.3161		2.15032
SORD	-0.0503252	0.0948615				SNORD13P2	0.346137		2.15029
SNORA29	0.031896	0.0948869				STK38	0.124866		2.14972
PTPRH	0.0584752	0.094999				ZNF568	-0.168449		2.14835
DHRS7B	0.0294702	0.0950273				UGT2B17	-0.321738		2.14788
TAFA5	0.0180794	0.0950866				ANKRD20A9P	0.242734		2.14691
FBXO43	-0.02232	0.0952258				PDZD4	-0.197564		2.14691
ALG13	-0.0243089	0.0952865				DDIAS	0.286202		2.14671
IFNL1	-0.119454	0.0953076				ZNF75A	-0.198407		2.1464
DNAJA1P5	-0.0248166	0.0953471				ZNF280D	-0.152482		2.14638
SLC2A5	-0.0244529	0.095424				SRGN	0.639875		2.14518
KLHL11	0.0222062	0.0955132				ADAMTSL4-AS1	0.203103		2.14502
NCL	-0.0250062	0.095612				CENPN	0.252091		2.14465
FOXP3	0.0253083	0.0957151				CCDC8	-0.202095		2.14324
ELK1	-0.0170312	0.0957362				CHMP5	0.269782		2.14237
P2RX1	0.0267407	0.0957504				ZC3H12A	0.278293		2.14191
KRT25	0.0193873	0.0957769				MIF4GD	-0.175225		2.14087
UBE2J2	0.02027	0.0957947				ATP6V1D	-0.210585		2.14041
ZSCAN5A	-0.0221757	0.0958549				TNFSF14	0.199979			2.13982
CUX1	0.0170654	0.0959864				ELP1	-0.169202		2.13875
FBXO36	-0.0315588	0.0960236				AASDH	-0.171893		2.13591
DYDC1	0.0428942	0.0960648				PIK3IP1	-0.271985		2.13411
C14orf93	-0.0214461	0.0960693				NOP2	0.164082		2.13407
LINC02072	0.0232719	0.0961025				GJB7	-0.385056		2.13318
PPWD1	0.0217583	0.0962188				PISD	0.153204		2.133
LOC441666	0.0366371	0.0962506				PPP2CB	-0.194107		2.13255
PRPF39	-0.0238634	0.0962512				CDC42SE1	0.199692		2.13251
DHRS7C	0.0273411	0.0965284				MXI1	-0.152799		2.1321
HARS2	-0.0196472	0.0965624				ATP4B	-0.173151		2.13068
CRACR2A	-0.0435618	0.0965864				ERAP1	0.246296		2.13066
MIR124-1	0.0289992	0.0966002				SLC7A11	0.535817		2.12893
PEMT	-0.0304609	0.0968793				SMYD3	-0.215283		2.12847
OR6K6	0.0246722	0.0969414				VPS13B	-0.185416		2.12759
SULT1C4	0.0275016	0.0969673				CES1P1	-0.315845		2.12704
OR52R1	-0.0321133	0.0970228				DNAH10	-0.345724		2.12506
IDH1	-0.0262429	0.0970572				PPIC	0.211636		2.12387
MYC	0.0459691	0.0970714				POLD4	0.192027		2.12385
BHLHB9	0.0205733	0.0971134				EPB41L4A	-0.149064		2.12373
MDM2	-0.0183243	0.0975425				TNNC1	0.1885		2.12364
LINC00301	0.0225485	0.0976848				HPS3	-0.199586		2.12344
SLC1A5	-0.024745	0.0976937				SMPDL3B	0.226962		2.1232
GCNT3	0.0488635	0.097749				UQCC2	0.272639		2.12244
SGCZ	-0.0293228	0.0979069				MED15	0.11569		2.1215
KIAA0825	-0.0437319	0.0980411				SHANK2	-0.295806		2.12086
CHRNA1	0.0360037	0.0981622				CASC3	-0.13098		2.11984
OR1K1	0.0301428	0.0983399				RAPGEFL1	0.289367		2.11983
HTRA4	-0.050464	0.0984957				KLHDC1	-0.276884		2.11983
MMP1	-0.0431925	0.098566				N4BP3	0.15082		2.11967
ZNF510	0.0250745	0.0986007				CAPS	-0.346237		2.1192
CUX2	-0.0192603	0.0986175				ERF	-0.147536		2.11904
SUN3	-0.0266668	0.0986446				OASL	0.899955		2.11859
REXO1L1P	0.0887001	0.0987054				SIDT1	0.349192		2.11818
PCOTH	0.0430395	0.0987303				PRSS36	0.117829		2.11747
LACRT	0.0242608	0.098751				C11orf21	0.145821		2.11745
TRIM15	0.0191373	0.0989021				APOL2	0.411017		2.11651
WDR54	-0.04356	0.098931				UBE2D4	-0.146012		2.11646
OR6C76	-0.0448071	0.0989362				PIP	-0.300872		2.11631
FCER1A	0.0412238	0.0989563				RNF11	-0.130412		2.11596
FAM230I	0.0309101	0.0989831				CALR	0.204763		2.11491
LRCH3	-0.0216076	0.0990535				CLDN11	0.144163		2.1149
STUB1	0.0240283	0.0992661				MT1M	0.333565		2.11475
SNORD115-27	-0.0232362	0.0992761				SERP1	-0.13879		2.11461
SEPTIN9	-0.017931	0.0994017				TXNDC16	-0.219316		2.11354
TMEM212	-0.0402937	0.0995106				SMARCD3	-0.130071		2.1135
SNORA35	-0.0275753	0.0996318				SLC46A3	-0.185975		2.11234
MIPOL1	0.0278298	0.0996486				ZNF532	0.156819		2.11222
APCDD1	-0.0286654	0.0996618				C3orf14	0.302377		2.11144
PRR23C	0.0273697	0.0996677				SLC22A15	-0.25861		2.11135
NID1	-0.0284374	0.0997043				CSTA	0.296248		2.11087
PURA	-0.0248678	0.0997234				ZNF362	-0.206054		2.10897
KRT40	-0.0280484	0.0997655				TP73	-0.22323		2.1086
TAF15	0.0210244	0.0997894				ABITRAM	-0.240119		2.10785
TUFM	-0.0323519	0.0997896				IL37	0.176021		2.1075
RAB24	-0.0356306	0.0999048				TOM1L1	-0.179474		2.10742
ABCA10	0.0412395	0.0999784				LRRIQ4	-0.174683		2.1071
TTC5	0.0383935	0.100091				ABHD14B	-0.109176		2.10602
LINC00527	0.0305073	0.100112				FAM50B	-0.176535		2.10594
PAXBP1	-0.0226252	0.1002				RSPH1	-0.226139		2.10546
SOWAHC	0.0227904	0.10035				NR2C1	-0.151161		2.10515
ARID1A	0.0202952	0.100371				POLR1B	-0.148286		2.10508
LINC00665	0.0427983	0.100425				FXYD3	0.162673		2.10487
KIAA1211L	0.0279035	0.100442				ST18	-0.194731		2.10468
ASPA	-0.022374	0.100566				FIP1L1	-0.120809		2.10373
RGS13	0.0431747	0.100571				PARP3	0.199726		2.10329
KRTAP19-7	-0.0233343	0.100592				GAS6-AS1	-0.235223		2.10323
KLHDC10	-0.0315442	0.100611				CYB5D2	-0.211037		2.10265
TPST1	-0.0306985	0.100702				C15orf62	0.136127		2.1021
CCDC127	-0.0285822	0.100898				SPATA7	-0.255779		2.10162
CREBBP	0.0215825	0.100951				CPEB1	-0.209045		2.10124
DSG2	0.0282642	0.101048				PHLPP1	-0.194578		2.10113
GYPA	-0.0568778	0.101225				ADAM19	0.63175		2.10107
MYLK4	0.0289029	0.101314				PGD	0.220013		2.10081
SGO2	-0.0307509	0.101504				TMEM132A	0.123836		2.09975
SLC35F2	0.0282367	0.10168				IL2RG	0.592329		2.09872
LETMD1	0.0304845	0.101747				ELAVL1	-0.117151		2.09867
CHD4	0.0188014	0.101807				NCK1	0.253545		2.09834
IL24	-0.0244962	0.101949				ZNF512	-0.15777		2.09793
DCBLD2	-0.0293229	0.101969				SLC9C2	-0.316386		2.09779
NUBPL	-0.0376515	0.102053				HIST1H2AL	0.174456		2.09775
HLX	-0.0188879	0.10206				LHFPL1	0.286309		2.09758
SUN2	-0.0222265	0.102095				SHFL	0.37631		2.09734
CC2D2B	0.0611634	0.10213				MTSS1	-0.299155		2.09694
DPY30	-0.0321255	0.10218				PMEPA1	0.181824		2.09682
SNORD50B	-0.0365983	0.102204				KAT7	-0.17766		2.09674
FAM120A	-0.0183022	0.102314				EML1	-0.257549		2.09646
PCDHA10	0.0530133	0.102354				MCM4	-0.154272		2.09512
MAP7D1	0.0206554	0.102368				IPMK	-0.160308		2.09461
NFAT5	0.0269806	0.10245				UHRF1BP1L	-0.171649		2.09397
SNRNP35	-0.0183001	0.10246				C12orf10	-0.180813		2.09374
AMELX	0.0261897	0.102479				APOBEC4	-0.262011		2.09362
ZNF600	-0.0324063	0.102547				TRADD	0.159464		2.09283
DPRX	-0.0304899	0.102597				CRISP2	-0.228787		2.09247
LYSMD2	0.0303805	0.102633				INAVA	0.128842		2.09212
MIR99A	0.0313762	0.102658				CHIAP2	0.165756		2.09163
PPP2R5D	0.0245357	0.102682				ATRX	-0.156347		2.09152
CDT1	0.0218865	0.102724				RAVER2	-0.191221		2.09112
WDR5B	0.0340716	0.102737				BTD	-0.199506		2.0902
MFSD13A	-0.0403547	0.102749				ANGPT1	-0.173903		2.09012
IGF1	-0.0330754	0.102779				TERF1	-0.160605		2.08983
SUDS3	0.028167	0.102856				DCAF8	-0.179022		2.08965
TNNC1	0.0274833	0.103014				POLR3GL	-0.159457		2.08889
NEK4	-0.0262187	0.10303				BICD2	-0.153027		2.08883
NOSTRIN	-0.0264904	0.103086				BBS2	-0.230582		2.08791
ZNF880	0.0247168	0.103294				ZMPSTE24	-0.14392		2.08777
ZSCAN4	0.0213011	0.103564				ADGRF2	-0.142001		2.08712
SNORA27	0.041299	0.103598				RPL22	-0.206477		2.0859
TSEN2	-0.0321222	0.103607				MIR299	-0.190686		2.08489
ZNF79	-0.023359	0.103648				TPRG1L	-0.185714		2.08474
CYP24A1	-0.0826279	0.103662				LRRC19	-0.157886		2.08446
PYM1	-0.0245077	0.103699				HCK	0.536325		2.08374
UNC5A	-0.0191228	0.103732				SLC22A16	-0.261501		2.08341
IGSF9B	0.0591663	0.103778				ZNF345	-0.215676		2.08339
SLC35F4	0.0271275	0.103853				SELL	1.05698		2.08313
MAB21L2	-0.0360219	0.103855				NT5DC3	-0.248224		2.08251
CCSER1	0.0329207	0.103896				EPHA4	0.205898		2.08191
WFS1	-0.0354696	0.103897				AHI1	-0.208927		2.08171
FBXO27	-0.0307685	0.103909				APOBEC3F	0.343472		2.08107
UQCC3	0.0317134	0.103916				ZNF528	-0.175246		2.0809
CLHC1	0.0439126	0.103971				SRR	-0.192686		2.08016
C2orf68	0.0202753	0.103974				ADGRA3	-0.308958		2.08013
VTN	0.021777	0.104048				SLC25A29	-0.198109		2.07957
VSIG4	-0.113619	0.104137				BNC2	-0.246427		2.07911
SLC7A3	0.0270951	0.104163				RNF114	0.390826		2.07907
RGS4	-0.0300872	0.104165				TMC7	0.170471		2.07872
ADAM2	-0.0188293	0.104336				ZNF493	-0.218831		2.07778
XAB2	-0.0214792	0.104415				LOC153684	-0.210221		2.07749
NACAD	0.0210674	0.104465				CMC2	0.234599		2.07729
BIRC6	0.0225143	0.104518				NECTIN1	0.179918		2.07682
ESS2	-0.0160935	0.104531				CSK	0.194925		2.07663
TSKS	0.0231092	0.104568				CROT	-0.19205		2.07627
IRF7	-0.0535604	0.104577				TMEM9	-0.163663		2.07594
NUDT15	-0.0189039	0.104622				SNORD78	0.461101		2.07488
TJP2	0.0240817	0.10464				PTRH1	-0.180834		2.07449
SCN1B	0.0238482	0.104741				MIR451A	-0.170429		2.07389
RXRA	-0.0249969	0.104815				ASB12	-0.18576		2.07375
KLK3	0.0228501	0.104918				PBRM1	-0.143038		2.07371
EEF1AKNMT	-0.0343902	0.104938				SNORD115-28	-0.116702		2.07359
GCNT2	-0.0325844	0.104955				IRS4	-0.245475		2.07347
PTCH1	-0.0257933	0.10496				WDR91	-0.251945		2.07294
ARHGAP9	-0.038313	0.105116				TTBK2	-0.181301		2.07269
AFG3L2	-0.0246217	0.105309				TAPBP	0.458643		2.07248
NOP53	0.0245521	0.105378				SSBP3	-0.190836		2.07231
ANGPTL8	0.0221918	0.105412				HS6ST2	-0.179634		2.07223
FERMT2	-0.0289038	0.105586				FLVCR1	-0.207846		2.07219
RNF126	0.0193589	0.105596				CLEC6A	0.537585		2.07202
ZNF615	0.03407	0.105692				CEP76	-0.167582		2.07149
LINC02324	0.0401985	0.105693				TNFRSF10A	0.329706		2.07123
SLC35A2	-0.0292664	0.105935				RAD50	-0.151312		2.07003
ZNF471	0.0330924	0.105945				NBAS	-0.168821		2.06962
ELAVL4	0.0317419	0.106163				PRKDC	-0.143216		2.06936
P2RY10	-0.0594513	0.106346				CPPED1	0.209499		2.06936
COLGALT1	-0.0498245	0.106401				GSTM3	-0.218277		2.0686
WEE1	0.0489444	0.106535				EVX1	0.155437		2.0681
CCDC159	0.0350953	0.106575				CYTH4	0.491554		2.06783
FAM149A	0.0386598	0.106575				ASB9	-0.206068		2.06764
SPX	0.0305442	0.106602				MIGA1	-0.178775		2.06759
CPA2	-0.0265326	0.106606				RNF32	-0.223404		2.06704
SPRY2	-0.0371053	0.106623				CXCL1	0.371695			2.06609
FAM120B	0.0284707	0.106632				VPS52	-0.135362		2.06576
KRT15	0.0702596	0.106652				OSGEPL1	-0.178703		2.06563
CD200R1	-0.0479352	0.106854				ZNF318	-0.151292		2.06433
GK5	-0.0351862	0.106904				MCOLN3	-0.17003		2.06417
SIDT1	0.0527726	0.106957				MAP7	-0.139392		2.06364
CYB5A	0.0358055	0.107062				ACKR4	0.356865		2.06362
MPDZ	-0.0416133	0.107105				ZXDC	-0.137637		2.06216
POLRMT	0.0231092	0.107106				PIK3C2A	-0.179702		2.06125
ASZ1	0.018734	0.107132				ATP10D	0.206728		2.06047
UBE3B	-0.0206161	0.10715				RAB28	-0.198132		2.06028
OTUD3	-0.0246687	0.107153				MVP	0.158984		2.06018
DAW1	-0.0489981	0.107257				TM9SF4	0.143831		2.06017
ZNF275	0.022808	0.107272				SNORA70G	0.184257		2.05977
TNFRSF10B	-0.0307214	0.107303				RPA3	-0.147831		2.05868
CYP7B1	-0.0459723	0.107327				NAA16	-0.155816		2.05859
WWTR1	0.0253508	0.107343				GSTM5	-0.24729		2.05679
C6orf226	-0.0331702	0.107404				ASPH	0.156132		2.0564
ZNF423	-0.025715	0.107424				SLC44A5	-0.355993		2.05482
GZF1	-0.0288342	0.107522				MTUS2	-0.233741		2.05416
N6AMT1	-0.0428198	0.10756				SHISAL2B	-0.185489		2.05373
ODF4	0.0241874	0.107585				SLC16A1	0.315676		2.05261
MARVELD2	-0.0296834	0.107635				TCEANC2	-0.180252		2.05039
SPINK9	0.0461036	0.107666				ATF4	0.236582		2.049
CCDC60	0.0368866	0.107676				FKTN	-0.186607		2.04891
CHIT1	-0.0573516	0.107716				OR2V2	0.185549		2.0489
RTKN2	-0.0468738	0.107825				LYRM7	-0.206245		2.04839
GNA14	-0.0406244	0.107902				ARHGAP23	0.186534		2.0482
HEATR4	0.0308373	0.107934				SAMM50	-0.144055		2.04818
DYNC2H1	-0.0501117	0.107937				SNORD75	0.241667		2.04787
CDK13	-0.0178359	0.108013				FHL3	0.202232		2.04675
RPL26	-0.0309166	0.108017				CYP4F12	0.231853		2.04644
YIPF2	0.0297765	0.108037				EHHADH	-0.20439		2.04633
SLC26A2	-0.0552423	0.108218				ICE2	-0.144783		2.04629
SBNO2	0.0393191	0.108251				MYL6	0.139682		2.04606
LOC91370	0.0357409	0.108457				PDE3A	-0.179945		2.04605
SPRR2B	0.0351673	0.108519				LINC01559	0.256755		2.04599
RSPH1	0.0347967	0.108597				LMNTD2	-0.149112		2.04477
MIR30C2	-0.0377515	0.108651				AK9	-0.2918		2.04436
ARFGEF2	-0.0188513	0.108677				C12orf60	-0.186873		2.04402
ZNF18	0.0225984	0.108678				UPF3A	-0.195622		2.04371
LINC01549	-0.0218488	0.108699				DTHD1	-0.277865		2.04333
ILF3	0.0210035	0.108797				FLACC1	-0.282714		2.04323
PSMD9	-0.0295804	0.108843				JRKL	-0.157984		2.04321
CATSPER1	-0.0295444	0.108903				ZG16B	0.33297		2.04128
NIF3L1	-0.027423	0.108915				IL6	0.533288			2.03996
C12orf50	-0.0337581	0.10899				GCFC2	-0.160631		2.03853
PSMD4	-0.0308285	0.108992				TCEAL3	-0.161757		2.03815
MIR15A	0.0374749	0.109092				LRRC37A6P	-0.227005		2.03715
MAP7D2	0.0264265	0.109186				GLYR1	-0.120998		2.03687
SH2B3	-0.0356202	0.109191				CDS1	-0.188373		2.03642
APOC3	0.0707826	0.109212				ANKRA2	-0.221013		2.03598
STXBP4	-0.0339	0.109242				SPAG17	-0.277829		2.03534
PAFAH2	-0.0305756	0.109278				SCAF8	-0.124181		2.03523
KIAA0895	-0.0313355	0.10941				GGA1	-0.13815		2.03494
SCNN1B	0.045689	0.109424				GABPB2	-0.183196		2.0348
RPS3A	-0.0224847	0.109457				LINC01341	-0.143035		2.03466
CASC1	-0.0490004	0.1095				GPAT2	0.119844		2.03463
ABCB10	0.0246697	0.10958				IKZF4	-0.160466		2.03455
ZNRF2	0.0240183	0.109598				PDE7B	-0.207811		2.03446
DHX33	0.0283866	0.109615				TNFRSF8	0.13063		2.03379
PLD3	-0.046407	0.109633				PIGF	-0.228494		2.03347
CYP4F35P	-0.0834175	0.109688				TDRD7	0.405474		2.03328
USP18	-0.104661	0.109696				AGBL3	-0.249096		2.0332
SCUBE3	0.0355008	0.109931				ZNF667-AS1	-0.339479		2.03308
TIGD2	0.0292511	0.110034				ZNF618	0.264886		2.03297
LINC00612	-0.025815	0.110101				SLC4A1AP	-0.140627		2.03174
SPAG16	0.0397869	0.110122				NUDT12	-0.209329		2.03065
OR52K1	0.0331078	0.110177				ATXN1	-0.129876		2.02981
SLC10A5	-0.0699004	0.110325				EYA1	-0.261162		2.02964
CDPF1	-0.0325626	0.110387				ENO1	0.233314		2.02937
OLFM4	-0.0262963	0.11065				ZNF713	-0.247511		2.02901
CFAP161	0.0471963	0.110975				TTC23L	-0.284983		2.02854
MIR516B2	0.0245135	0.110979				RAI2	-0.161656		2.02824
SERPINB3	0.0260919	0.110987				ABCC9	-0.296273		2.02822
EMG1	-0.028482	0.111259				WDSUB1	-0.196469		2.02794
LINC00670	0.0328141	0.111472				MR1	0.320739		2.02791
C9orf153	0.0562169	0.111495				FGL2	0.719116		2.02741
SMYD2	0.0373474	0.111596				TTC41P	-0.262029		2.02684
LUZP4	-0.0272225	0.111637				CAPG	0.424612		2.02644
SOX2	0.037092	0.111709				RNASE6	0.333317		2.02567
RPS9	0.129577	0.111764				GAS6	-0.189097		2.02472
GDPD3	0.0542955	0.111775				CUL7	-0.152829		2.02463
CAVIN4	0.030421	0.11183				RHOBTB3	-0.237958		2.02415
CR2	0.0269362	0.11188				AP3M2	-0.240873		2.02289
EIF3B	0.0232257	0.111883				FPR3	0.716769		2.02277
LOC105373042	0.028103	0.111904				SYT3	0.188023		2.02197
TNFSF8	-0.0559368	0.11193				DNAH10	-0.365149		2.02153
CDC42EP1	0.0365674	0.112007				GZMA	0.495015		2.02106
IFNA13	0.0470454	0.112041				CCDC66	-0.215337		2.0206
IL6R	0.0268103	0.112116				DAPP1	0.300765		2.02008
IGLON5	0.0437423	0.112139				NFATC2	-0.176347		2.0194
PCLO	0.0281597	0.11214				CFAP206	-0.251331		2.01905
SMIM8	-0.0338479	0.112163				BATF3	0.208571		2.01898
C6orf15	0.0890879	0.112233				CCDC28A	-0.217086		2.01872
HMGB1	-0.028404	0.112363				ANKRD26	-0.261881		2.01866
LRRC7	-0.0263044	0.112382				NAV3	-0.135123		2.01821
RPS18P9	-0.023616	0.112568				C1R	0.484527		2.01815
OSBPL10	0.0275186	0.112614				SLC13A2	0.295272		2.0178
ASB17	0.0242371	0.112616				PRMT9	-0.160749		2.01737
ZFP36L1	-0.0324851	0.112644				FAM168B	-0.12951		2.01546
ENAM	-0.0464118	0.112681				SARAF	-0.162042		2.01528
MRPS16	0.0208409	0.112817				CD177	0.427681		2.01517
PORCN	0.0352314	0.112895				HIST1H2AE	0.152208		2.01502
IL11	0.0286115	0.112901				MRGPRD	0.158837		2.01402
DCAKD	-0.0435362	0.11291				GMFG	0.562346		2.01396
LOC105371215	0.0276868	0.112921				F13B	-0.148879		2.01396
TCEAL9	-0.0320265	0.113008				PLAUR	0.608482		2.01391
POLR3D	-0.0262577	0.113044				ETFA	0.201566		2.01362
ATRAID	-0.0264664	0.113073				NPR3	-0.237411		2.01359
UBE3D	0.0439429	0.113216				WDFY1	0.290668		2.01358
TIAM1	-0.0476995	0.113289				WDR70	-0.136473		2.01272
CLEC3A	0.0264543	0.11331				RPA2	-0.206079		2.01229
DOC2B	-0.091297	0.11354				EIF2D	-0.156081		2.01073
SNORD28	0.0553839	0.113604				FOSL1	0.177403		2.00994
ULBP3	0.026869	0.113617				SLC35F5	-0.145735		2.00977
NRG4	0.0459842	0.113675				CCDC87	0.157245		2.00877
B3GNT3	-0.0387169	0.113928				HIST1H2BK	0.464204		2.00796
HIGD2B	-0.0300658	0.113951				EYA4	-0.170153		2.00721
EXOSC4	0.0321335	0.113961				TMEM206	0.213522		2.00701
LINC01405	0.0271365	0.114039				KAZN	-0.156073		2.00608
CYP51A1	0.0545491	0.114131				BPTF	-0.147427		2.00447
HYKK	-0.0367024	0.114187				MSRB1	0.349179		2.00437
FAM228A	-0.0362053	0.114189				BATF2	0.54162		2.00256
ZCCHC10	-0.0328506	0.114223				UNC79	-0.198248		2.00208
BDP1	-0.0263813	0.11431				LGALS9	0.499063		2.00165
TMEM222	-0.0415643	0.114437				SLC6A16	-0.293143		2.00015
CT83	0.0468767	0.114472				PREP	0.178929		1.99958
[truncated: 17,635 more rows]

## Sheet: Figure 1d
Figure 1d
Data presented: in vivo experimental RV-A16 infection in humans
Control
	Control_before in vivo RV-A16 infection	Control_before in vivo RV-A16 infection	Control_before in vivo RV-A16 infection	Control_before in vivo RV-A16 infection	Control_before in vivo RV-A16 infection	Control_before in vivo RV-A16 infection	Control_before in vivo RV-A16 infection	Control_after in vivo RV-A16 infection	Control_after in vivo RV-A16 infection	Control_after in vivo RV-A16 infection	Control_after in vivo RV-A16 infection	Control_after in vivo RV-A16 infection	Control_after in vivo RV-A16 infection	Control_after in vivo RV-A16 infection		Gene name	log2FC
DDX58	-1.42377	1.81454	-1.47875	-1.4742	0.321833	-1.68522	11.4005	-1.44395	-2.60773	-1.43688	5.67682	-2.53678	-3.71538	-1.41099		TNF	-0.53568
IFIH1	-1.89796	1.74475	-1.53875	-1.86509	0.55385	-0.914973	12.0335	-1.65737	-3.10701	-1.19863	4.39424	-1.11985	-3.17901	-2.24768		XIAP	-0.500861
IL1RN	-1.58825	5.24912	-0.810123	-1.7778	0.0250111	-1.0513	11.3266	-2.7702	-3.03463	1.40754	1.45729	-2.70876	-2.84194	-2.88252		IRAK4	-0.474818
CCL2	-0.15582	2.87018	-0.549941	1.66776	-1.89008	-1.75278	11.3852	-3.07054	-3.91616	2.31228	1.82759	-2.05018	-2.87107	-3.80645		TRAF6	-0.44687
CASP1	-3.24864	1.67593	-1.0975	0.170985	2.95126	-1.03888	11.4344	-2.45402	-2.74143	-4.03334	3.43872	-0.824647	-3.01121	-1.22159		PEA15	-0.439532
AIM2	0.00401967	2.43208	-2.51843	-0.766025	0.0756222	-3.61546	11.2098	-1.70742	-1.14357	-1.10627	5.32732	-2.48968	-2.58876	-3.11321		IL18	-0.431728
CASP5	-1.25219	3.0335	-0.766403	0.50268	1.7929	-2.67397	12.0348	-2.91001	-2.51103	-2.79278	2.07883	-2.30099	-2.24298	-1.99233		TAB2	-0.384887
IRF1	-4.60581	3.44656	-0.50091	-1.73092	-0.64483	0.492131	12.2582	-0.975461	-1.62167	-3.69044	0.599758	-1.12498	-0.720621	-1.18097		HSP90AB1	-0.375796
IL1B	-1.86605	3.52808	0.026572	1.11971	1.0116	-1.65671	11.6325	-2.77545	-1.58399	-3.03663	0.406203	-5.347	-1.84293	0.384066		NFKB1	-0.366929
IFNG	-0.933646	1.62745	-0.703204	-1.81694	-1.11993	-1.70271	13.5081	-2.18636	-0.705897	-0.910528	-0.37013	-1.35516	-1.20018	-2.13086		NOD2	-0.361118
BIRC3	-3.60587	1.33826	-0.89793	-1.17582	-1.83663	1.21663	12.4196	-1.94516	-3.88199	-2.0495	0.878289	0.135175	1.68945	-2.28456		UBE2N	-0.359904
NLRC5	-1.93954	2.58728	-2.89555	-2.91999	-4.5263	-4.76224	10.522	2.70212	3.5725	-1.19425	0.612133	-1.48652	-1.28539	1.01372		CHUK	-0.358879
IRAK3	-2.26202	3.84627	-3.23728	-1.99923	1.96354	-0.967065	10.9493	-3.42888	-4.15216	0.742721	1.98702	1.57526	-2.9379	-2.07956		MAPK8	-0.294065
IL6	-0.801004	-1.08083	1.71837	0.395319	0.678428	-1.32939	12.1176	-3.77341	-0.156805	-1.75238	2.22994	-3.84381	-4.10461	-0.297392		RELA	-0.293571
RIPK2	-0.998942	1.24514	-0.283834	-1.24825	1.27056	-1.58609	12.4139	-2.61959	-1.67629	0.240852	2.28932	-2.25755	-4.50477	-2.2844		MAP2K4	-0.280541
CASP4	-2.57378	4.11338	-1.47597	-0.894789	0.282145	-1.06586	11.9509	-0.764823	-3.20157	-2.80664	2.27333	-0.798336	-2.18063	-2.85734		NLRP5	0.173635
MYD88	3.5372	-0.698446	0.271495	-0.522246	2.82448	-5.31985	8.72874	-2.51834	-2.89911	0.708172	5.55128	-3.03704	-4.88506	-1.74126		NLRP7	0.248785
NFKBIA	-1.34466	3.55679	-0.651103	0.360857	1.14494	-2.12348	12.1796	-2.67383	-1.15805	-2.66914	0.656696	-4.20915	-1.95363	-1.11582		NLRP9	0.269211
CXCL1	-0.632713	5.63528	-2.85693	5.75185	-3.85039	-7.0193	-0.762583	1.81755	0.530685	-4.97368	-1.00274	1.94926	6.03387	-0.62015		TNFSF11	0.278025
TXN	-1.91737	1.10796	-1.97059	2.01909	4.80616	3.60752	4.79682	-0.215901	-3.60856	-4.762	3.59333	3.50724	-2.74743	-8.21628		MAPK11	0.284674
PYCARD	-5.73154	0.453761	0.791608	4.30453	6.08135	-3.92297	0.502365	-2.01613	-0.198528	-6.45721	7.38976	0.730882	-0.538317	-1.38956		CARD18	0.30015
CIITA	-0.726338	0.44795	-4.8073	-0.671571	3.00043	-8.49818	3.5771	2.13961	7.59467	1.58223	2.6118	-3.2965	-2.67732	-0.276591		IKBKB	0.316547
CTSB	-5.04365	0.433308	0.331803	4.00631	6.16642	-2.77699	7.06553	-0.909648	-2.58418	-2.44828	4.87066	-1.81299	-4.95543	-2.34285		IL33	-0.566229
CASP8	0.881856	-4.84703	0.0429304	-1.01521	2.53696	3.6923	9.04614	-8.05611	-1.77935	-0.957382	0.378615	2.77012	-0.919498	-1.77435		MAPK1	-0.21048
MAP3K3	-7.62164	1.07965	2.45112	0.595084	-0.260804	0.321546	-2.1571	4.70391	5.87695	0.850216	-7.5751	-1.80853	-0.800104	4.3448		APP	-0.070835
MAPK9	-3.60589	-0.796333	6.47662	0.585623	5.02161	4.61305	-3.16006	-4.8366	-2.66282	-1.01442	5.50207	1.64808	-4.55479	-3.21615		MAPK9	-0.224428
APP	-1.63903	-0.2088	8.198	-0.154662	-2.32204	7.24881	-5.11421	-2.70602	-0.473215	3.54817	-2.99988	0.656444	-4.86683	0.833253		MAP3K3	0.0727448
MAPK1	-2.63614	0.469509	4.5506	0.70052	4.81751	5.21687	-1.13257	-3.85299	-9.10574	1.79728	1.72419	2.69734	-3.83226	-1.41412		CASP8	-0.253702
IL33	1.7053	3.40365	1.2013	-0.105908	3.29168	3.55859	2.23642	-0.991303	-4.44038	-9.75748	3.44462	2.39616	-5.45927	-0.483369		CTSB	-0.21789
IKBKB	-5.30051	-2.07229	-2.92872	-2.0412	-2.74075	-2.97521	1.90317	4.60305	9.41785	-3.83053	-0.20353	0.301703	2.23321	3.63375		CIITA	0.107308
CARD18	0.332747	-0.588737	-2.86778	-3.60314	-4.03599	0.309987	-4.08225	5.05892	10.6159	-0.951076	0.405774	-0.573033	2.59686	-2.61817		PYCARD	-0.0631022
MAPK11	-2.12184	-0.0935178	-6.82069	0.325012	-0.819586	-3.31956	-3.78946	1.01878	5.97309	-3.30142	-1.98683	3.28378	5.28895	6.36329		TXN	-0.364205
TNFSF11	-0.932247	0.602729	0.273814	-3.9095	-5.98445	-5.05324	-2.35784	4.733	5.63866	-2.26002	2.19694	1.25508	7.48068	-1.6836		CXCL1	0.116116
NLRP9	3.39572	-1.15147	-4.65798	0.270911	-2.59407	-3.66472	-4.87422	-2.57842	7.52034	-2.9108	0.149585	3.7542	6.56167	0.779238		NFKBIA	-0.602589
NLRP7	-2.1416	0.562561	-6.10903	-5.61504	-3.7446	-0.874324	1.98689	3.84961	4.51207	-0.0177672	2.91784	1.27771	7.37338	-3.97771		MYD88	-0.348908
NLRP5	6.45702	-0.235042	-3.37325	-1.40864	-5.15189	-2.24376	-4.12191	0.686489	8.52643	-0.231842	-2.89416	-0.737554	4.70919	0.0189335		CASP4	-0.406754
MAP2K4	-5.6876	0.0695724	1.27043	0.779867	3.30711	7.05411	4.95691	-4.18712	-3.29237	-0.589682	2.86903	1.20911	-7.0133	-0.74608		RIPK2	-0.767263
RELA	4.14411	1.77528	-0.741874	-1.43152	-2.15958	0.456132	10.9829	-2.62931	-3.74612	1.62846	0.106887	0.0953891	-4.23774	-4.24297		IL6	-0.624849
MAPK8	1.14186	-2.35177	2.88078	-2.29596	4.85417	5.77693	6.52224	-6.15226	-1.35506	1.85927	-1.62885	-0.0727559	-4.27774	-4.90086		IRAK3	-0.25169
CHUK	-6.85268	2.36672	2.22281	-0.754487	6.52923	3.94459	6.61674	-4.31436	-2.10218	-0.0500773	0.339818	-1.18317	-3.90004	-2.86291		NLRC5	0.162956
UBE2N	6.12563	-0.213541	1.21002	0.497048	4.34095	4.51094	1.3126	-4.99884	-5.44448	1.66927	-1.42904	2.26829	-7.63553	-2.21332		BIRC3	-0.429561
NOD2	-2.16231	5.48373	1.18088	-0.433154	2.13286	-2	10.0801	-0.0383681	-0.745721	-4.28782	0.300777	-2.34248	-5.96109	-1.20741		IFNG	-0.715191
NFKB1	-3.31288	1.04753	2.05988	-1.64443	1.24792	0.00624281	12.328	-2.81085	-3.04227	0.775717	-0.380655	-0.381239	-3.07121	-2.82177		IL1B	-1.08493
HSP90AB1	-4.44167	0.523918	5.442	-0.985728	4.36536	4.99048	4.03452	-3.11819	-5.96315	-0.114341	1.87614	1.93344	-6.28738	-2.2554		IRF1	-0.474176
TAB2	-0.582414	3.23114	1.09969	0.0508427	2.01418	2.37196	9.02699	-4.69562	-5.59909	2.56647	0.422688	-1.36708	-6.05063	-2.48912		CASP5	-0.973151
IL18	3.65706	-1.98894	2.93142	4.61585	5.88367	0.619205	-0.742697	-4.05166	-4.1007	3.53968	2.25232	-1.47439	-3.31748	-7.82334		AIM2	-0.463884
PEA15	-1.65118	0.222127	0.738275	2.23846	0.259681	0.106628	10.0543	-2.42216	-6.64524	2.11107	3.34166	-0.401888	-4.70926	-3.24245		CASP1	-0.72563
TRAF6	1.76044	1.92445	2.36025	1.42796	5.17973	3.19798	5.44288	-4.29771	-7.66297	0.667478	-1.59381	1.11765	-5.01046	-4.51386		CCL2	-1.29254
IRAK4	3.47436	0.159028	-0.574959	-1.13793	1.68642	1.5747	9.81746	-3.51772	-4.11756	3.14311	0.539108	-0.820948	-5.36109	-4.86397		IL1RN	-1.01481
XIAP	2.56666	1.54377	4.10481	0.967959	1.62643	2.92594	6.28078	-3.02595	-3.71727	-1.12287	-1.94385	1.05735	-9.99192	-1.27184		IFIH1	-0.645204
TNF	0.956308	2.41905	-0.822731	-2.09238	3.41233	-4.03156	11.6994	-2.04911	0.0509816	-2.61236	-0.19422	-4.10992	-1.34841	-1.27739		DDX58	-0.619987
Asthma
	Asthma_before in vivo RV-A16 infection	Asthma_before in vivo RV-A16 infection	Asthma_before in vivo RV-A16 infection	Asthma_before in vivo RV-A16 infection	Asthma_before in vivo RV-A16 infection	Asthma_before in vivo RV-A16 infection	Asthma_before in vivo RV-A16 infection	Asthma_before in vivo RV-A16 infection	Asthma_before in vivo RV-A16 infection	Asthma_before in vivo RV-A16 infection	Asthma_before in vivo RV-A16 infection	Asthma_before in vivo RV-A16 infection	Asthma_before in vivo RV-A16 infection	Asthma_before in vivo RV-A16 infection	Asthma_before in vivo RV-A16 infection	Asthma_before in vivo RV-A16 infection	Asthma_before in vivo RV-A16 infection	Asthma_after in vivo RV-A16 infection	Asthma_after in vivo RV-A16 infection	Asthma_after in vivo RV-A16 infection	Asthma_after in vivo RV-A16 infection	Asthma_after in vivo RV-A16 infection	Asthma_after in vivo RV-A16 infection	Asthma_after in vivo RV-A16 infection	Asthma_after in vivo RV-A16 infection	Asthma_after in vivo RV-A16 infection	Asthma_after in vivo RV-A16 infection	Asthma_after in vivo RV-A16 infection	Asthma_after in vivo RV-A16 infection	Asthma_after in vivo RV-A16 infection	Asthma_after in vivo RV-A16 infection	Asthma_after in vivo RV-A16 infection	Asthma_after in vivo RV-A16 infection	Asthma_after in vivo RV-A16 infection		Gene name	log2FC
DDX58	-3.46297	-1.31429	-1.95266	-3.50623	-3.08126	-1.67881	-1.85283	-2.37771	-2.96251	-3.16683	-4.57186	-3.63113	-1.46303	-1.74691	-1.37179	-1.7855	-2.47999	1.40985	2.32887	10.5478	0.151506	4.57777	-2.56268	11.9348	-2.02131	3.48229	0.807651	3.95678	-2.3773	1.74049	2.63285	-1.01457	8.22528	-1.41381		TNF	0.116968
IFIH1	-3.74407	-1.27276	-0.785962	-2.85877	-2.09319	-0.16149	-0.769515	-2.26028	-3.05628	-1.37502	-4.13678	-3.36519	-0.866872	-1.8539	-1.80565	-2.35759	-2.47993	-1.56039	0.860006	11.4564	-0.25985	2.86558	-3.53403	12.9203	-1.02539	4.35544	0.180506	4.47197	-1.65171	0.964898	0.0491801	-1.19004	8.03242	-1.69197		XIAP	0.0401177
IL1RN	-2.90904	-2.76207	-4.80996	2.56198	-3.7708	3.43603	-5.66519	-3.09993	-0.107328	3.99913	-3.03765	-2.67981	1.7092	-4.44583	-4.45536	-6.40418	0.967632	2.80782	-3.28975	7.87821	-0.130659	2.12005	-0.883991	11.9786	-2.44895	5.59295	1.42078	1.3189	1.37271	0.401681	-0.249129	-1.46513	4.75935	0.289696		IRAK4	0.196415
CCL2	-1.2875	-4.00717	-2.73409	0.591797	-2.38764	8.4014	-5.988	-0.0253649	-2.44294	1.74132	0.465635	-2.08446	-0.638467	-5.11626	-4.50818	-2.23553	-2.86117	3.30884	-1.48233	4.51998	-3.3052	3.37175	-0.1247	12.4936	-4.05199	7.62232	1.37889	2.40131	0.802703	-1.52814	0.507163	-3.78828	1.02453	1.96612		TRAF6	-0.0470122
CASP1	-4.65548	-1.02762	-2.11435	-1.61307	-2.0949	2.41033	-1.84986	-0.998823	-4.26816	-2.17336	-7.83104	-4.01186	2.25115	-3.1439	-2.35052	-4.23996	-0.93458	-1.66563	-1.56924	10.8052	1.72468	3.35652	-0.953004	11.4182	-0.433196	4.62003	0.572941	4.73108	1.76132	1.35079	-1.39204	1.98875	4.21439	-1.88486		PEA15	0.157699
AIM2	-1.18221	-2.91613	-4.22659	-0.304507	-1.54631	1.25254	-3.14099	-0.223051	-3.20939	1.77239	-3.06528	-1.15846	-1.63719	-2.88451	-3.11614	-1.95083	-1.14169	-0.309372	-1.21393	10.033	-1.19643	3.18194	-2.22532	15.0112	-3.26706	3.84189	-0.959505	1.56637	-0.53048	1.60298	-2.03309	-1.51291	7.32816	-0.639116		IL18	0.0559595
CASP5	-2.6742	-1.62834	-2.88502	-0.267464	-4.3195	2.10202	-4.67287	-1.09444	-3.28816	1.88635	-5.43919	-0.0696263	1.56199	-3.53573	-4.57106	-2.5014	-1.49974	-0.181004	-3.33611	3.00206	0.694992	1.7468	1.37743	16.3054	-3.23753	4.99845	-0.625412	3.64035	4.24103	1.6704	-0.971993	-1.00276	3.1872	1.38711		TAB2	-0.053665
IRF1	-4.85683	1.28637	-0.64761	-3.30906	-2.87414	-4.32593	0.57186	-3.06482	-3.19554	-2.01903	-5.75711	-3.36987	-0.702642	0.955504	-0.697363	-0.795006	-0.319669	-2.55762	-4.55018	8.51202	-1.18184	4.53827	1.27622	10.9875	0.971936	8.74409	2.20777	5.4349	-1.25975	-0.205212	-2.19501	-1.09688	5.18671	-1.69201		HSP90AB1	-0.0993991
IL1B	-1.37367	-1.96989	-5.0709	4.27899	-4.47293	2.75471	-8.01262	-0.317551	-1.60286	5.2334	-6.13355	-0.667558	4.37931	-3.33005	-4.15354	-4.57532	4.585	4.50773	-5.38771	-3.31748	-1.7683	0.610223	2.607	5.80766	-4.65187	6.10304	-0.970951	3.26208	2.05576	6.12585	0.725031	-0.088615	2.32827	2.50129		NFKB1	0.139907
IFNG	-2.43719	-1.64762	-1.41489	-1.6522	-2.53738	-0.880298	-1.32099	-0.324572	-2.53885	-0.24713	-0.969018	0.523025	-2.54788	-0.8608	-3.44736	-2.96765	-1.3227	2.3	-2.89664	1.3242	-3.27499	5.38916	-0.420113	12.4312	-2.2427	13.7864	0.449497	6.43304	-3.109	-1.19221	-0.693275	-1.75783	1.89107	-1.82433		NOD2	0.12586
BIRC3	-5.28352	-0.697072	-1.88726	-2.95182	1.93708	-0.862066	-2.85358	4.12621	-2.95724	-2.22251	-4.45506	-3.59601	2.97288	-1.68478	-0.719477	-2.61128	-2.65831	-2.77761	-2.79961	8.41523	-1.47133	4.63355	-0.994895	8.32195	-0.8883	9.0595	-0.583387	5.74838	0.500922	0.505355	-3.99329	-3.54493	7.60437	-1.33208		UBE2N	-0.0511394
NLRC5	-4.70405	0.828975	-4.04072	1.58134	-4.27889	-2.26444	-2.42856	0.687253	-3.4788	-2.77755	-1.05308	-3.87031	-1.44592	-0.182386	-3.22376	-2.91381	-1.96379	-1.22153	-2.87571	7.97269	-0.424484	7.07565	2.5443	13.3667	-0.262771	4.09906	2.20358	5.96099	-0.885582	-2.98882	-0.730316	-1.74834	4.02091	-0.577807		CHUK	-0.0052973
IRAK3	-5.64667	2.96856	-1.75441	0.693868	-4.12815	2.74197	-3.47881	0.769608	-4.12105	1.09425	-1.57474	-7.03926	3.68239	-4.31661	-3.81659	-3.49379	-3.96168	-4.07578	-6.18827	3.31515	0.135273	1.5494	2.46418	8.18197	0.709541	4.31517	2.24047	5.53567	4.65226	1.27798	-4.1419	2.07839	7.59881	1.73281		MAPK8	-0.033388
IL6	-0.600026	-1.26848	-2.83293	0.541037	-1.8685	-3.31406	-2.07649	-1.65702	-1.0599	1.79627	-7.80902	-2.51898	1.81655	-3.6254	-4.47366	-2.81681	0.624053	-1.36784	-1.73311	2.06181	-2.33268	0.371289	1.62633	13.696	-2.23349	7.53028	2.48263	6.44686	1.75915	6.62262	-1.88527	-2.22401	2.38278	-2.05996		RELA	0.0945211
RIPK2	-2.08854	-1.57245	-2.53811	-1.99674	-4.37014	5.53385	-2.57293	-1.90333	-3.09386	3.34136	-5.00696	-3.19911	1.64766	-4.06737	-2.6277	-4.00989	-0.615807	0.575733	-4.34862	6.21416	0.723691	1.0397	-1.38813	11.8536	-1.24658	9.32662	-1.34573	3.55679	0.427557	4.32439	-4.1188	2.35767	2.19063	-1.00267		MAP2K4	-0.0757984
CASP4	-4.33027	0.227904	-1.23042	-5.40799	-2.90039	0.763109	-0.564117	-3.59293	-1.73927	-1.96441	-8.13665	-3.58801	-0.780454	-1.02283	-1.1953	-2.15698	-0.923111	-1.3147	-2.80025	7.22815	-0.473167	3.27169	0.821872	14.264	0.664962	4.18824	0.301726	4.61078	0.453288	2.46317	-0.674798	-0.676648	6.18561	0.0282027		NLRP5	-0.0021458
MYD88	-1.14201	-2.3546	-4.07475	4.31784	-4.28756	5.6362	-3.91237	-0.284676	-1.78963	5.84339	-5.11175	-3.46532	-0.278199	-6.00733	-3.48353	-5.10795	-0.655887	0.195671	-2.95567	8.06342	-1.15311	1.94346	0.524809	10.6078	-2.9573	3.86075	-0.302588	2.82934	0.0279914	6.00837	-1.28536	1.19305	1.69375	-2.1363		NLRP7	0.0189825
NFKBIA	-3.46781	-4.23828	-4.06344	0.365491	2.02196	3.41417	-6.35279	1.14552	-3.08878	2.12389	-7.27182	-4.3344	2.64742	-2.40089	-0.568405	-1.9014	0.184009	0.936739	-4.47679	7.23978	0.657786	3.36377	-0.161231	9.9009	-3.9047	4.10417	-0.456485	-1.28256	1.6682	8.57891	-3.64272	-1.64767	2.42012	2.48735		NLRP9	0.0770075
CXCL1	-1.71799	0.113732	1.05536	-0.332076	6.92787	-8.44809	-3.90172	-3.87239	-3.57137	3.38596	-2.37996	-1.33312	2.17526	-3.20231	-3.89088	-3.41497	-4.78056	-0.690043	2.62984	1.8367	0.389391	-2.60467	2.46029	9.78969	-0.162692	-0.812185	6.18585	2.90777	1.33854	-3.09623	-1.59574	-3.06346	8.95747	2.71674		TNFSF11	-0.0296384
TXN	-2.48406	2.12949	2.13523	-3.47652	-1.12632	-5.30768	1.40572	-6.24593	-6.68416	-1.91387	6.79803	-1.06515	-2.71747	-5.39781	-3.1981	-2.44001	-1.58742	-6.87491	-2.81065	4.69888	3.37649	5.67677	2.74121	7.35161	4.89009	2.30383	2.01838	6.00465	-2.78993	-2.05496	1.38523	2.63668	0.0438028	2.57886		MAPK11	-0.0248264
PYCARD	-4.7762	-2.31779	0.164092	0.384689	-3.3383	6.11621	-3.05362	-5.84468	-3.4258	2.14833	-5.9291	-3.55665	1.53658	-5.72259	0.922624	-2.90004	-0.384519	-2.75495	-7.48714	5.95848	2.45683	2.81081	4.54752	3.64288	-0.34647	1.56717	0.986387	1.9992	4.22017	9.26883	1.41561	5.45273	-2.83341	-0.927877		CARD18	0.0270773
CIITA	-1.45483	2.39983	-5.33325	1.54646	-2.88087	3.17238	-1.41593	-1.71278	0.00207425	-0.355326	-2.24207	-4.66186	-1.07997	-2.39092	-5.27429	-2.82838	-3.64534	-5.30775	-6.07199	5.916	0.34706	5.45765	4.45593	4.59082	0.728203	11.5828	0.750142	6.31036	1.16209	0.146618	-3.96206	2.83501	2.03042	-2.81618		IKBKB	0.00296684
CTSB	-1.7461	-2.17594	-2.16273	2.57198	-3.4985	9.87534	-3.90446	-1.66111	-7.9703	2.5544	-4.83334	-3.51983	1.9695	-4.34275	-0.987054	-3.97783	0.0463242	-4.5012	-3.5089	3.18707	2.29331	4.37941	0.187942	4.58091	-2.43745	4.56871	-1.44973	1.99474	3.42809	6.9674	-4.56491	5.11439	0.974395	2.54822		IL33	-0.264404
CASP8	-1.46471	0.723311	-0.0635891	-3.55687	-6.99125	-2.42841	1.64179	-2.55935	0.434643	-2.0628	-4.58546	-2.97064	0.449082	-0.894205	3.55951	0.313488	-3.16987	-5.15524	-2.29244	12.4875	0.4746	0.0428354	-0.725224	9.09418	-1.96034	1.93728	-3.19699	5.34414	0.114804	6.0185	1.99142	2.39744	1.89157	-4.83868		MAPK1	-0.158332
MAP3K3	-2.27692	-6.09842	3.50981	2.48168	2.59038	-2.28505	4.90512	-1.42679	4.11829	-2.57743	4.53977	1.68814	1.58513	11.6103	1.95138	2.37482	1.33506	-1.3534	-2.12451	-0.563172	-4.21689	0.0449446	-1.08555	-6.42412	-0.460267	-7.90792	-5.94812	1.06129	-3.51397	6.27158	-2.88077	-1.80012	1.51704	1.35871		APP	-0.139801
MAPK9	-2.16245	1.20138	5.64106	0.618553	1.43755	-1.9919	10.2878	1.43807	1.30929	-4.86421	-8.78775	-2.09421	1.10173	2.56823	6.19609	4.30163	1.79901	-5.0184	-2.96507	-4.08849	2.96411	0.0522311	-2.61769	-7.82336	1.60545	-3.40839	1.35871	-0.723905	-1.065	6.01838	0.0211317	2.62381	-2.08119	-2.85219		MAPK9	-0.138091
APP	0.681938	2.98685	2.65677	-2.86	-1.73054	-7.69269	4.98955	0.441906	5.80653	-5.06794	0.893881	-1.61855	4.11719	7.59841	6.8522	4.08227	1.63548	-6.70559	3.87085	-4.41817	-0.217412	1.28956	-4.43455	-4.04452	0.3555	-6.15775	0.676496	-2.69729	-2.9948	-1.01983	-2.37506	-1.60113	5.43272	1.26773		MAP3K3	-0.128128
MAPK1	1.9626	1.57283	4.315	-3.2726	2.32832	2.88189	7.74083	0.994716	2.12198	-0.393678	-8.22172	-0.335978	3.4711	4.27575	4.19896	3.79398	1.5954	-0.82236	-2.61573	-4.09614	-1.54351	-3.24316	-6.97528	-10.4806	2.39467	-5.03756	-1.22406	-3.38597	1.58267	4.56181	2.71527	2.15371	-0.871776	-2.14143		CASP8	0.181902
IL33	0.527678	0.748618	11.0397	1.86284	2.93943	-8.22799	0.904517	0.336686	7.55141	-3.71914	-4.22247	4.60419	-1.91346	0.100591	5.14445	-2.79645	2.00484	-1.18964	0.205167	4.61762	-4.1709	-4.49351	0.237752	-4.67354	-0.481561	1.81966	3.34744	-3.0991	-6.03806	0.959431	1.50745	1.4604	-3.95605	-2.93798		CTSB	0.226895
IKBKB	-8.5246	0.00175083	2.92255	-1.41563	-0.0283482	-5.15767	4.65532	-2.52479	-1.45192	-3.44074	8.42313	-1.39066	2.13259	2.91408	1.90519	-3.00238	3.45425	-9.82979	-0.120948	4.95001	-1.79149	6.65626	1.09189	4.82252	2.2371	-5.32698	-2.82256	0.707279	2.92088	-2.39726	-1.74385	1.12253	-2.43923	2.49148		CIITA	0.235072
CARD18	0.287675	0.300728	-0.173491	9.60361	5.33299	-2.7008	-6.96002	1.93634	1.49968	0.40331	1.40318	-2.63087	-3.98936	-2.51105	-3.48741	-0.807531	-0.801219	1.21381	3.97782	2.80793	-1.80005	0.711141	12.6715	-3.48384	-2.18913	2.47021	0.018833	-4.24884	3.16964	-6.57524	0.276053	-0.537816	-3.81515	-1.37258		PYCARD	0.269908
MAPK11	1.99319	0.677566	-1.72733	5.96803	-3.95643	0.643597	-6.56698	2.31446	-4.6681	-1.4502	4.55621	6.8414	-1.64559	0.0467834	-4.20203	4.07483	2.89081	0.935707	2.16215	-5.53527	-2.37581	-3.40829	5.56995	2.13696	3.70834	-6.84674	5.53184	-1.98226	-3.43189	-5.6543	6.68302	-1.39846	-2.8511	0.965972		TXN	0.312905
TNFSF11	-2.14954	-1.76075	-3.47187	7.33893	-3.32773	6.77745	-8.17573	-0.806275	-3.31788	3.16797	0.9275	9.52745	-0.0733891	1.06771	-3.898	-0.270793	3.53098	2.93081	6.52252	-0.941942	2.4392	-6.83117	3.5371	-1.89648	-2.34959	-0.160705	-3.55305	-2.26728	0.454159	-3.72169	1.59084	-4.13069	0.0359321	3.25601		CXCL1	0.371695
NLRP9	3.13803	-2.0461	-6.26801	2.55735	-4.60275	-2.52777	-3.61471	2.6263	2.81729	5.07369	5.53543	-2.25164	1.95817	-3.29542	-5.64313	-3.60758	0.434419	0.0212913	3.53922	2.822	-2.78014	-0.0019695	11.2905	-0.319204	-3.81301	1.52451	-1.85643	-2.11077	1.88211	-8.53576	2.50831	2.64315	4.36785	-1.46525		NFKBIA	0.411105
NLRP7	5.66139	7.68494	-0.396266	-2.40161	2.60739	0.278232	-3.50344	3.95285	-2.3415	-0.699444	-0.27694	-0.215826	-4.67541	-1.83227	-6.93844	3.97763	-3.92195	-0.662847	0.703921	-0.145836	4.75681	-0.234859	7.43061	-0.4241	0.464176	4.55826	-5.38871	-1.83796	-4.98215	-8.40603	-1.28792	0.294213	7.43455	0.768541		MYD88	0.44618
NLRP5	0.982048	-2.28652	-0.707968	3.56288	-2.71857	-2.256	-5.44806	6.57023	-2.10626	-3.17341	9.15772	5.9505	-0.913312	-4.0995	-3.31386	2.14523	-0.814394	-1.03129	-2.60283	-9.32009	6.61665	4.37311	-1.43308	2.83323	-0.085329	3.97819	-0.115304	-3.73595	5.38124	-4.26747	-0.646708	-1.27339	2.47251	-1.67424		CASP4	0.451094
MAP2K4	-2.60059	-1.05952	5.19288	-3.87091	2.24568	-2.78347	7.71891	-2.90594	0.476458	-8.30586	-1.21038	-1.13096	5.65576	4.37343	6.75944	3.78035	-0.0348337	-8.60642	-5.47597	-1.05305	-0.643397	-0.608669	-4.12635	1.33856	0.0724419	-4.83683	2.65118	5.2409	-0.551204	4.48999	0.0459619	0.379874	2.01797	-2.63543		RIPK2	0.532944
RELA	-3.12079	0.205317	3.09507	-4.94817	-3.13162	4.71797	-0.239784	-6.67301	2.69645	0.541971	-5.34674	-4.27327	0.772824	2.31667	-1.1741	-3.52436	-1.59133	3.54798	-4.89642	7.62671	0.844534	1.70618	-1.69321	12.1729	-2.22506	4.58205	-0.354599	-0.245246	2.84528	1.18014	-2.35677	-4.7028	3.71641	-2.07118		IL6	0.533288
MAPK8	-7.43831	-3.33993	6.63353	-2.57914	6.08135	2.8755	5.80855	-3.27213	1.91113	0.456578	-5.25248	-5.01813	2.14038	-0.0922716	5.87874	3.29253	-1.78584	-2.11283	-1.34221	2.29615	2.15196	0.766343	-9.92407	-3.66767	2.94846	0.25965	-1.74122	-0.272572	-1.00139	4.84839	-3.06068	5.3213	0.990198	-2.75984		IRAK3	0.572156
CHUK	-1.71278	-1.20176	1.77956	-6.67085	2.53669	3.16411	6.01034	-1.30621	-1.73973	-3.29658	-9.4183	-5.36892	5.49842	3.09022	5.67644	1.47456	2.0873	-7.82329	-4.29145	3.58897	-1.29276	1.31757	-4.04908	4.76551	2.80125	-0.720401	-0.250285	0.345492	-0.196868	6.59034	-2.02965	2.91603	1.04005	-3.31394		NLRC5	0.610714
UBE2N	3.06385	2.95592	3.93219	-8.46807	0.827714	0.370936	6.0591	1.04171	1.60148	6.33692	-7.85585	-6.77276	2.73895	-2.05453	-0.069023	4.42061	2.46662	5.18228	0.0467621	1.87222	0.738669	-6.196	-2.34153	-6.76613	3.89275	-3.01572	-2.01411	-0.357413	4.55482	0.377054	1.31784	-2.07798	-1.5607	-4.24857		BIRC3	0.617391
NOD2	3.72486	1.38122	-4.29809	-2.93475	-6.74531	1.12748	-0.0308601	-1.457	2.30533	-0.447548	-10.2831	-4.62773	1.76357	-3.54385	2.65228	1.91968	-1.12018	-5.15681	1.11307	5.09353	2.37819	-2.85827	0.91522	11.5819	-0.358295	2.67038	0.793094	0.712223	4.1871	3.96152	-3.08632	3.08672	-3.41414	-1.00513		IFNG	0.621956
NFKB1	-7.57661	-1.73465	2.34496	-2.12308	-3.42527	0.280613	0.605821	-0.284578	-3.27036	3.4158	-9.95986	-5.008	4.67366	1.15885	1.9255	0.392248	0.789165	-1.86496	-4.73665	5.73469	0.035526	4.76462	-5.80593	9.29586	-0.775142	5.95299	2.34036	2.24514	1.25914	3.03322	-2.40595	-2.23769	1.10614	-0.145574		IL1B	0.636202
HSP90AB1	-0.525977	2.51066	1.56851	-5.19044	-0.73476	-0.657713	3.37078	-1.70491	5.50234	-6.1484	-7.505	-1.89993	0.98039	7.86768	4.17496	6.74505	4.6661	-2.64432	4.69771	-1.68982	-2.07222	-4.68989	-4.71524	1.63008	-2.15698	1.67483	-1.00517	-3.65642	-5.25189	5.65198	-1.17948	-0.578215	5.39568	-2.42999		IRF1	0.72633
TAB2	-0.402744	-3.24466	5.2679	-0.40759	0.967174	2.22069	4.58464	-2.26347	2.92309	0.937172	-6.11907	-2.00604	3.98638	1.25859	5.42782	1.39063	-0.440648	-4.43274	-2.98405	-0.111858	-0.196987	4.244	-12.3952	5.53545	-0.83219	1.59818	0.325212	-0.484262	-2.30153	7.92952	-5.83321	-2.65643	1.76674	-3.25055		CASP5	0.758587
IL18	1.61218	1.77377	2.54666	-2.17777	-2.41837	9.52942	0.712239	-4.18347	-1.15411	7.6266	-9.50773	-4.51558	-0.942336	-2.59785	2.10991	-3.19874	-0.0549253	2.23368	-5.82293	-0.24	1.14268	-1.10362	2.36905	1.0389	2.88772	0.890222	0.277636	3.65228	-2.73988	8.90947	-0.350732	1.12429	-5.10991	-4.31872		AIM2	0.760684
PEA15	0.478188	1.8753	-2.75328	2.13803	-1.94413	9.32226	-1.71536	-3.02019	-1.87711	3.06755	-7.71244	-3.09671	-2.14785	-4.63962	-1.71369	-5.16465	-0.879063	2.60388	-3.76098	2.86247	1.06722	1.74323	-0.943645	8.93954	-1.31823	10.3936	1.21299	1.81968	-2.88848	3.83714	-2.28953	1.38081	-2.25129	-2.62562		CASP1	0.808428
TRAF6	2.62227	-0.469544	4.14137	-3.25313	1.15222	-1.25074	4.55579	-0.855484	3.01073	3.15787	-9.00231	-7.92939	2.82226	1.66587	5.50441	2.06564	0.314665	1.35432	-0.914445	3.65558	2.45861	-0.282563	-8.59905	3.44553	-0.306829	-1.9378	0.486714	-2.11696	-0.611505	8.03939	-0.773951	-2.77463	-1.03759	-8.33733		CCL2	0.980275
IRAK4	-3.00643	-2.42644	2.29047	-5.22173	-3.31399	1.31113	1.69002	1.91581	-1.28062	3.4598	-5.66901	-5.33839	1.13498	-1.66159	-0.437981	-0.673728	-0.900756	-8.90465	-3.86183	6.18132	0.286861	1.77955	-1.44141	13.3056	2.04944	3.66204	2.53386	3.85508	-1.20252	0.884595	-3.26145	2.4351	2.04612	-2.21921		IL1RN	0.991141
XIAP	-2.13027	-2.02559	1.52766	0.447479	-0.26146	3.49997	10.5794	0.111413	-4.11902	5.01536	-8.45348	-1.32023	-3.32102	-5.46226	-5.54624	0.237094	3.48799	2.1548	1.08965	4.71919	-2.10119	1.51609	-2.14635	2.33976	3.20801	-3.92521	1.66456	5.52963	-5.50245	2.00673	-2.85495	1.91096	3.62218	-5.49816		IFIH1	1.05427
TNF	-2.07715	-4.21691	-5.11073	6.08972	-3.60124	3.19932	-6.21044	3.2985	-2.13494	10.5843	-1.78777	-1.51425	-0.361338	-3.34068	-4.83749	-3.46034	7.13238	-1.26797	-1.72234	0.105696	-0.529473	0.512932	-0.773243	3.68581	-4.11609	4.42145	3.01378	1.22112	-1.60235	7.56347	-3.42	2.68624	-2.1892	0.759204		DDX58	1.47047

## Sheet: Figure 1e
Figure 1e
Data presented: in vivo experimental RV-A16 infection in humans
Uncropped confocal pictures presented in separate source data file entitled "Source data_pictures"

## Sheet: Figure 1f
Figure 1f
Data presented: in vivo experimental RV-A16 infection in humans
Healthy before in vivo RV-A16 infection	Healthy after in vivo RV-A16 infection	Asthma before in vivo RV-A16 infection	Asthma after in vivo RV-A16 infection
4355.55	4256.12	7136.24	21192.3
4706.76	1489.53	6594.84	17597.6
3255.4	6025.85	4964.03	16603.6
7719.79	6113.89	5694.51	15288.3
2885.99	5892.21	6245	23440.5
5644.21	6840.74	4693.16	6945.93
4807.85	4859.22	6661.53	15157.5
8625.09	5653.78	5504.3	21453
3227.47	6204.85	3272.16	13966.1
3786.76	70.7347	6546	4654.62
5684.27	1172.12	5044.16	2697.82
2225.91	2483.13	2999.81	2611.8
4121.78	1477.67	5094.41	2774.92
6937	2840.28	2594.18	3211.76
2887.23	2294.49	8145.95	2913.28
2464.07	2368.46	2384	3504.39
2861.58	2227.42	3493.49	1195.09
5436.56	2504.02	6282.36	4049.8
7629.91	3645.58	3780.77	1375.8
7083.7	2905.89	5184.93	453.205
1173.71	1887.27	4154.73	929.761
978.4	2554.34	6510.95	847.754
1931.15	2577.88	6037.68	433.507
4429.59	1158.78	4519.81	640.049
1606.98	821.096	6307.31	1302.77
2134.26	2255.31	5464.65	2043.08
6398.89	2648.34	3695.55	2035.57
3979.33	2040.64	10158.8	1617.45
2623.01	2381.72	9358.25	1269.99
4754.82	5635.01		8451.27
			3341.34
			4118.58
			3386.46
			3357.99
			4208.13
			3128.85
			3872.84
			6316.34
			4968.71

## Sheet: Figure 1g
Figure 1g
Data presented: in vivo experimental RV-A16 infection in humans
before in vivo RV-A16 infection	after in vivo RV-A16 infection
162.682	82.3733
41.6135	12.272
111.048	59.2847
55.0945	27.9448
55.4328	37.6397
47.8588	33.5533
52.8239	23.8892
41.7356	38.4372
98.2073	75.6559

## Sheet: Figure 1h
Figure 1h
Data presented: in vivo experimental RV-A16 infection in humans
before in vivo RV-A16 infection	after in vivo RV-A16 infection
47.1595	39.7719
37.2063	21.0452
77.9062	36.2485
31.104	24.2236
37.9163	236.073
62.9629	67.8893
13.0504	12.5827
24.818	6.87426
46.6827	9.40428
55.2214
26.8494	25.565
10.6808	20.6054
19.0127	60.9955
34.0346	105.374
20.0953	809.017
27.5189	5.06975
13.0794	84.6108
38.6352	20.9019
25.8921	31.7677

## Sheet: Figure 1i
Figure 1i
Data presented: in vivo experimental RV-A16 infection in humans
Healthy before in vivo RV-A16 infection	Healthy after in vivo RV-A16 infection	Asthma before in vivo RV-A16 infection	Asthma after in vivo RV-A16 infection
9761.18	6379.07	4332.81	2909.49
8665.92	6481.72	4392.24	3689.04
8896.12	8348.89	4271.88	4018.68
8256.86	6887.38	3635.27	4478.31
10641.8	6995.8	3788.7	5178.86
12192.3	6749.2	3164.38	4116.27
10089.4	5691.19	3118.23	3408.7
9248.43	5313.49	2830.72	2506.37
9749.11	2251.49	4871.06	3295.66
8781.03	3416.56	3838.83	2991.97
6710.17	1923	7743.88	7550.22
7008.75	4487.48	8184.84	5059.1
6160	2022.12	613.53	10236.3
6741.61	4355.05	3343.7	3547.29
6760.07	4458.81	4858.01	5731.18
8815.58	6311.05	5403.96	10881.2
8687.46	3215.83	2248.55	7942.64
11080.5	3220.82	10424	8860.11
7181.08	2191.3	1372.33	8824.68
9493.91	2641.39	5993.64	9247.76
3415.46	3401.67	13376.8	5959.53
3043.12	3917.87	12613.9	8077.35
3198.17	5092.81	3926.4	7244.6
4789.95	5277.23	8184.74	10196.7
4374	6495.3	5217.56	9264.48
4707.86	6490.84	3867	10982.8
3108.31	6275.69	9510.66	10625.3
2236.61	6943.43	4136.63	13247.9
3547.2	6736.09	11865.8	11266.4
2531.33	5681.02	3110.55	7193.58
			954.853
			1196.04
			1554.01
			946.067
			1197.3
			1381.65
			1659.58
			844.81
			1156.24
			1266.84

## Sheet: Figure 1j
Figure 1j
Data presented: in vivo experimental RV-A16 infection in humans
Uncropped confocal pictures presented in separate source data file entitled "Source data_pictures"

## Sheet: Figure 2a
Figure 2a
Data presented: in vitro RV-A16 infection in air-liquid-differentiated primary human bronchial epithelial cells
Uncropped WBs presented in separate source data file entitled "Source data_pictures"

[truncated: 98 more sheets: Figure 2b , Figure 2c, Figure 2d, Figure 2e, Figure 2f, Figure 2g, Figure 2h, Figure 2i, Figure 2j, Figure 2k, Figure 2l, Figure 2m, Figure 2n, Figure 3a, Figure 3b, Figure 3c, Figure 3d, Figure 3e, Figure 3f, Figure 3g …]
